# Supplementary material for: μ-2,3,5,6-Tetra-2-pyridylpyrazine-κ3 N 1,N 2,N 6:κ3 N 3,N 4,N 5-bis­[(methanol-κO)(nitrato-κ2 O,O′)(nitrato-κO)cadmium(II)]
Source: Acta Crystallogr Sect E Struct Rep Online. 2008 Jul 19;64(Pt 8):m1050–1. doi: 10.1107/S1600536808022320 (PMC2961967; doi:10.1107/S1600536808022320)
Supplement: Supplementary file 1 [file e-64-m1050-sup1.cif]

##############################################################################
###                                                                        ###
###        Electronic paper (Acta Crystallographica Section E)             ###
###                                                                        ###
##############################################################################
#                                                                            #
# This CIF contains the data in a paper accepted for publication in Acta     #
# Crystallographica Section E. It conforms to the requirements of Notes      #
# for Authors for Section E, and has been peer reviewed under the auspices   #
# of the IUCr Commission on Journals.                                        #
#                                                                            #
# Full details of the Crystallographic Information File format               #
# are given in the paper "The Crystallographic Information File (CIF):       #
# a New Standard Archive File for Crystallography" by S. R. Hall, F. H.      #
# Allen and I. D. Brown [Acta Cryst. (1991), A47, 655-685].                  #
#                                                                            #
# The current version of the core CIF dictionary is obtainable from          #
# ftp://ftp.iucr.org/pub/cif_core.dic. The current version number is 2.4.    #
#                                                                            #
# Software is freely available for graphical display of the structure(s) in  #
# this CIF.  For information consult the CIF home page http://www.iucr.org/  #
# cif/home.html                                                              #
#                                                                            #
# This file may be used for bona fide research purposes within the           #
# scientific community so long as proper attribution is given to the journal # 
# article from which it was obtained.                                        #
#                                                                            #
##############################################################################
                                             
data_I
_audit_creation_method     SHELXL-97
_chemical_name_systematic
;
\m-2,3,5,6-Tetra-2-pyridylpyrazine-
\k^3^N^1^,<i>N</i>^2^,<i>N</i>^6^:\k^3^<i>N</i>^3^,<i>N</i>^4^,<i>N</i>^5^-
bis[(methanol-\kO)(nitrato-\k^2^<i>O</i>,<i>O</i>')(nitrato-\kO)cadmium(II)]
;
_chemical_name_common     ?
_chemical_formula_moiety     'C26 H24 Cd2 N10 O14'
_chemical_formula_sum     'C26 H24 Cd2 N10 O14'
_chemical_formula_iupac     '[Cd2 (N O3)4 (C24 H16 N6) (C H4 O)2]'
_chemical_formula_weight     925.37
_chemical_melting_point     ?
_symmetry_cell_setting     monoclinic
_symmetry_space_group_name_H-M     'P 21/c'
_symmetry_space_group_name_Hall     '-P 2ybc'
loop_
    _symmetry_equiv_pos_as_xyz
    'x, y, z'
    '-x, y+1/2, -z+1/2'
    '-x, -y, -z'
    'x, -y-1/2, z-1/2'
_cell_length_a     9.0777(12)
_cell_length_b     10.8949(9)
_cell_length_c     16.690(2)
_cell_angle_alpha     90.00
_cell_angle_beta     93.847(10)
_cell_angle_gamma     90.00
_cell_volume     1646.9(3)
_cell_formula_units_Z     2
_cell_measurement_reflns_used     1543
_cell_measurement_theta_min     2.92
_cell_measurement_theta_max     29.24
_cell_measurement_temperature     298(2)
_exptl_crystal_description     prism
_exptl_crystal_colour     colorless
_exptl_crystal_size_max     0.50
_exptl_crystal_size_mid     0.40
_exptl_crystal_size_min     0.25
_exptl_crystal_density_diffrn     1.866
_exptl_crystal_density_meas     ?
_exptl_crystal_density_method     'not measured'
_exptl_crystal_F_000     916
_exptl_absorpt_coefficient_mu     1.375
_exptl_absorpt_correction_type     numerical
_exptl_absorpt_process_details
             'Shape of crystal determined optically (X-SHAPE; Stoe & Cie, 2005)'
_exptl_absorpt_correction_T_min     0.510
_exptl_absorpt_correction_T_max     0.710
_exptl_special_details
;
;
_diffrn_ambient_temperature     298(2)
_diffrn_radiation_type     MoK\a
_diffrn_radiation_wavelength     0.71073
_diffrn_radiation_source     'fine-focus sealed tube'
_diffrn_radiation_monochromator     graphite
_diffrn_measurement_device_type     'Stoe IPDSII'
_diffrn_measurement_method     'rotation method'
_diffrn_detector_area_resol_mean     '0.15 mm'
_diffrn_reflns_number     4664
_diffrn_reflns_av_R_equivalents     0.0750
_diffrn_reflns_av_sigmaI/netI     0.0292
_diffrn_reflns_theta_min     2.92
_diffrn_reflns_theta_max     29.84
_diffrn_reflns_theta_full     29.84
_diffrn_measured_fraction_theta_max     0.980
_diffrn_measured_fraction_theta_full     0.980
_diffrn_reflns_limit_h_min     -12
_diffrn_reflns_limit_h_max     8
_diffrn_reflns_limit_k_min     -14
_diffrn_reflns_limit_k_max     10
_diffrn_reflns_limit_l_min     -22
_diffrn_reflns_limit_l_max     19
_diffrn_standards_number     0
_diffrn_standards_interval_count     ?
_diffrn_standards_interval_time     ?
_diffrn_standards_decay_%     ?
_refine_special_details
;
 Refinement of F^2^ against ALL reflections.  The weighted R-factor wR and
 goodness of fit S are based on F^2^, conventional R-factors R are based
 on F, with F set to zero for negative F^2^. The threshold expression of
 F^2^ > 2sigma(F^2^) is used only for calculating R-factors(gt) etc. and is
 not relevant to the choice of reflections for refinement.  R-factors based
 on F^2^ are statistically about twice as large as those based on F, and R-
 factors based on ALL data will be even larger.
;
_reflns_number_total     4642
_reflns_number_gt     4223
_reflns_threshold_expression     I>2\s(I)
_refine_ls_structure_factor_coef     Fsqd
_refine_ls_matrix_type     full
_refine_ls_R_factor_all     0.0643
_refine_ls_R_factor_gt     0.0618
_refine_ls_wR_factor_gt     0.1675
_refine_ls_wR_factor_ref     0.1712
_refine_ls_goodness_of_fit_ref     1.073
_refine_ls_restrained_S_all     1.073
_refine_ls_number_reflns     4642
_refine_ls_number_parameters     239
_refine_ls_number_restraints     0
_refine_ls_hydrogen_treatment     mixed
_refine_ls_weighting_scheme     calc
_refine_ls_weighting_details
         'calc w=1/[\s^2^(Fo^2^)+(0.1202P)^2^+2.8103P] where P=(Fo^2^+2Fc^2^)/3'
_atom_sites_solution_hydrogens     geom
_atom_sites_solution_primary     direct
_atom_sites_solution_secondary     difmap
_refine_ls_shift/su_max     0.015
_refine_ls_shift/su_mean     0.001
_refine_diff_density_max     0.998
_refine_diff_density_min     -0.948
_refine_ls_extinction_method     none
_refine_ls_extinction_coef     ?
loop_
    _atom_type_symbol
    _atom_type_description
    _atom_type_scat_dispersion_real
    _atom_type_scat_dispersion_imag
    _atom_type_scat_source
    'C' 'C' 0.0033 0.0016
                         'International Tables Vol C Tables 4.2.6.8 and 6.1.1.4'
    'H' 'H' 0.0000 0.0000
                         'International Tables Vol C Tables 4.2.6.8 and 6.1.1.4'
    'N' 'N' 0.0061 0.0033
                         'International Tables Vol C Tables 4.2.6.8 and 6.1.1.4'
    'O' 'O' 0.0106 0.0060
                         'International Tables Vol C Tables 4.2.6.8 and 6.1.1.4'
    'Cd' 'Cd' -0.8075 1.2024
                         'International Tables Vol C Tables 4.2.6.8 and 6.1.1.4'
_computing_data_collection     'X-AREA (Stoe & Cie, 2005)'
_computing_cell_refinement     'X-AREA (Stoe & Cie, 2005)'
_computing_data_reduction     'X-RED (Stoe & Cie, 2005)'
_computing_structure_solution     'SHELXS97 (Sheldrick, 2008)'
_computing_structure_refinement     'SHELXL97 (Sheldrick, 2008)'
_computing_molecular_graphics     'ORTEP-3 for Windows (Farrugia, 1997)'
_computing_publication_material     'WinGX (Farrugia, 1999)'
loop_
    _atom_site_type_symbol
    _atom_site_label
    _atom_site_fract_x
    _atom_site_fract_y
    _atom_site_fract_z
    _atom_site_U_iso_or_equiv
    _atom_site_adp_type
    _atom_site_calc_flag
    _atom_site_refinement_flags
    _atom_site_occupancy
    _atom_site_disorder_assembly
    _atom_site_disorder_group
    Cd Cd1 0.38914(3) 0.18792(3) 0.167582(18) 0.02737(16) Uani d . 1 . .
    O O1 0.5852(4) 0.0852(3) 0.2353(3) 0.0397(8) Uani d . 1 . .
    H H1B 0.580(6) 0.001(5) 0.233(3) 0.020(11) Uiso d . 1 . .
    O O2 0.2968(5) 0.1892(3) 0.3010(3) 0.0391(9) Uani d . 1 . .
    O O3 0.4556(4) 0.3323(3) 0.2788(2) 0.0359(8) Uani d . 1 . .
    O O4 0.3358(5) 0.3363(5) 0.3875(3) 0.0502(10) Uani d . 1 . .
    O O5 0.2209(6) 0.3467(5) 0.1596(3) 0.0541(10) Uani d . 1 . .
    O O6 0.1241(9) 0.2195(8) 0.0768(8) 0.118(4) Uani d . 1 . .
    O O7 -0.0039(8) 0.3728(10) 0.1114(5) 0.115(3) Uani d . 1 . .
    N N1 0.2489(4) 0.0003(4) 0.1585(3) 0.0343(8) Uani d . 1 . .
    N N2 0.4388(4) 0.0798(3) 0.0499(2) 0.0270(7) Uani d . 1 . .
    N N3 0.5671(4) 0.2952(3) 0.0946(3) 0.0295(7) Uani d . 1 . .
    N N4 0.3612(4) 0.2867(4) 0.3234(2) 0.0288(7) Uani d . 1 . .
    N N5 0.1090(6) 0.3123(4) 0.1154(4) 0.0449(12) Uani d . 1 . .
    C C1 0.1339(6) -0.0214(5) 0.2045(4) 0.0440(12) Uani d . 1 . .
    H H1 0.1363 0.0123 0.2558 0.053 Uiso calc R 1 . .
    C C2 0.0136(6) -0.0917(6) 0.1781(4) 0.0482(14) Uani d . 1 . .
    H H2 -0.0620 -0.1068 0.2117 0.058 Uiso calc R 1 . .
    C C3 0.0071(5) -0.1392(6) 0.1013(4) 0.0465(13) Uani d . 1 . .
    H H3 -0.0750 -0.1838 0.0816 0.056 Uiso calc R 1 . .
    C C4 0.1251(5) -0.1196(5) 0.0536(3) 0.0365(10) Uani d . 1 . .
    H H4 0.1232 -0.1502 0.0016 0.044 Uiso calc R 1 . .
    C C5 0.2455(4) -0.0533(4) 0.0855(3) 0.0314(8) Uani d . 1 . .
    C C6 0.3792(4) -0.0321(4) 0.0401(3) 0.0264(8) Uani d . 1 . .
    C C7 0.5546(4) 0.1162(4) 0.0106(3) 0.0258(7) Uani d . 1 . .
    C C8 0.5956(4) 0.2482(4) 0.0224(3) 0.0279(8) Uani d . 1 . .
    C C9 0.6505(5) 0.3192(4) -0.0380(3) 0.0319(10) Uani d . 1 . .
    H H9 0.6588 0.2868 -0.0890 0.038 Uiso calc R 1 . .
    C C10 0.6926(5) 0.4390(4) -0.0209(3) 0.0361(10) Uani d . 1 . .
    H H10 0.7325 0.4875 -0.0599 0.043 Uiso calc R 1 . .
    C C11 0.6746(5) 0.4859(4) 0.0553(3) 0.0358(10) Uani d . 1 . .
    H H11 0.7062 0.5648 0.0689 0.043 Uiso calc R 1 . .
    C C12 0.6086(5) 0.4124(4) 0.1104(3) 0.0324(9) Uani d . 1 . .
    H H12 0.5920 0.4451 0.1605 0.039 Uiso calc R 1 . .
    C C13 0.7367(7) 0.1300(6) 0.2397(5) 0.0525(14) Uani d . 1 . .
    H H13A 0.7409 0.2093 0.2650 0.063 Uiso calc R 1 . .
    H H13B 0.7702 0.1366 0.1865 0.063 Uiso calc R 1 . .
    H H13C 0.7990 0.0738 0.2706 0.063 Uiso calc R 1 . .
loop_
    _atom_site_aniso_label
    _atom_site_aniso_U_11
    _atom_site_aniso_U_22
    _atom_site_aniso_U_33
    _atom_site_aniso_U_12
    _atom_site_aniso_U_13
    _atom_site_aniso_U_23
    Cd1 0.0283(2) 0.0260(2) 0.0286(2) 0.00137(9) 0.00796(15) -0.00333(9)
    O1 0.0364(16) 0.0306(16) 0.052(2) 0.0038(13) 0.0046(16) 0.0021(15)
    O2 0.045(2) 0.0310(17) 0.043(2) -0.0054(12) 0.0127(18) 0.0033(13)
    O3 0.0322(15) 0.0335(14) 0.043(2) -0.0044(12) 0.0110(16) -0.0079(14)
    O4 0.0327(17) 0.082(3) 0.037(2) -0.0043(18) 0.0072(16) -0.023(2)
    O5 0.056(2) 0.056(2) 0.050(2) 0.018(2) -0.002(2) -0.004(2)
    O6 0.090(5) 0.076(4) 0.179(11) 0.014(4) -0.058(6) -0.043(6)
    O7 0.063(4) 0.176(8) 0.107(6) 0.073(5) 0.014(4) 0.038(6)
    N1 0.0264(16) 0.042(2) 0.0352(19) -0.0026(14) 0.0116(16) -0.0054(16)
    N2 0.0235(14) 0.0275(15) 0.0303(17) 0.0017(12) 0.0046(14) -0.0009(13)
    N3 0.0296(17) 0.0284(15) 0.0311(18) 0.0012(13) 0.0064(15) -0.0029(14)
    N4 0.0234(15) 0.0354(16) 0.0279(17) -0.0004(13) 0.0047(14) -0.0077(15)
    N5 0.051(2) 0.091(3) 0.082(3) 0.0054(16) 0.002(2) 0.015(2)
    C1 0.032(2) 0.053(3) 0.050(3) -0.005(2) 0.018(2) -0.011(2)
    C2 0.031(2) 0.055(3) 0.060(3) -0.009(2) 0.021(2) -0.015(3)
    C3 0.028(2) 0.052(3) 0.061(3) -0.009(2) 0.012(2) -0.013(3)
    C4 0.0243(17) 0.039(2) 0.047(3) 0.0025(16) 0.0053(18) -0.012(2)
    C5 0.0228(16) 0.036(2) 0.036(2) 0.0003(15) 0.0055(16) -0.0057(18)
    C6 0.0229(16) 0.0293(18) 0.0275(18) 0.0006(13) 0.0050(15) -0.0047(15)
    C7 0.0219(15) 0.0279(17) 0.0282(18) 0.0002(14) 0.0050(15) -0.0029(15)
    C8 0.0230(16) 0.0288(18) 0.033(2) 0.0007(14) 0.0063(15) -0.0021(16)
    C9 0.0276(19) 0.032(2) 0.037(2) -0.0010(14) 0.0117(19) -0.0024(16)
    C10 0.034(2) 0.032(2) 0.044(2) -0.0045(17) 0.012(2) -0.0003(19)
    C11 0.033(2) 0.0295(19) 0.046(3) -0.0027(16) 0.009(2) -0.0044(19)
    C12 0.0320(18) 0.0294(19) 0.036(2) 0.0036(15) 0.0055(18) -0.0053(17)
    C13 0.044(3) 0.051(3) 0.063(4) 0.003(2) 0.008(3) 0.005(3)
_geom_special_details
;
All e.s.d.'s (except the e.s.d. in the dihedral angle between two l.s.
planes) are estimated using the full covariance matrix. The cell e.s.d.'s
are taken into account individually in the estimation of e.s.d.'s in
distances, angles and torsion angles; correlations between e.s.d.'s in
cell parameters are only used when they are defined by crystal symmetry.
An approximate (isotropic) treatment of cell e.s.d.'s is used for
estimating e.s.d.'s involving l.s. planes.
;
loop_
    _geom_bond_atom_site_label_1
    _geom_bond_atom_site_label_2
    _geom_bond_site_symmetry_2
    _geom_bond_distance
    _geom_bond_publ_flag
    O1 Cd1 . 2.330(4) yes
    O1 H1B . 0.92(5) ?
    O2 Cd1 . 2.431(4) yes
    O3 Cd1 . 2.476(4) yes
    O5 Cd1 . 2.305(4) yes
    N1 Cd1 . 2.407(4) yes
    N2 Cd1 . 2.359(4) yes
    N3 Cd1 . 2.393(4) yes
    N4 O4 . 1.234(5) ?
    N4 O2 . 1.257(5) ?
    N4 O3 . 1.273(5) ?
    N5 O6 . 1.211(10) ?
    N5 O7 . 1.217(7) ?
    N5 O5 . 1.271(8) ?
    C1 N1 . 1.357(6) ?
    C1 C2 . 1.382(8) ?
    C1 H1 . 0.9300 ?
    C2 C3 . 1.380(9) ?
    C2 H2 . 0.9300 ?
    C3 C4 . 1.393(6) ?
    C3 H3 . 0.9300 ?
    C4 C5 . 1.385(6) ?
    C4 H4 . 0.9300 ?
    C5 N1 . 1.349(6) ?
    C5 C6 . 1.492(5) ?
    C6 N2 . 1.340(5) ?
    C6 C7 3_655 1.409(5) ?
    C7 N2 . 1.336(5) ?
    C7 C6 3_655 1.409(5) ?
    C7 C8 . 1.495(6) ?
    C8 N3 . 1.350(6) ?
    C8 C9 . 1.389(6) ?
    C9 C10 . 1.385(6) ?
    C9 H9 . 0.9300 ?
    C10 C11 . 1.390(7) ?
    C10 H10 . 0.9300 ?
    C11 C12 . 1.387(6) ?
    C11 H11 . 0.9300 ?
    C12 N3 . 1.352(6) ?
    C12 H12 . 0.9300 ?
    C13 O1 . 1.457(7) ?
    C13 H13A . 0.9600 ?
    C13 H13B . 0.9600 ?
    C13 H13C . 0.9600 ?
loop_
    _geom_angle_atom_site_label_1
    _geom_angle_atom_site_label_2
    _geom_angle_atom_site_label_3
    _geom_angle_site_symmetry_1
    _geom_angle_site_symmetry_3
    _geom_angle
    _geom_angle_publ_flag
    O5 Cd1 O1 . . 150.47(16) yes
    O5 Cd1 N2 . . 119.29(16) yes
    O1 Cd1 N2 . . 88.94(13) yes
    O5 Cd1 N3 . . 94.10(16) yes
    O1 Cd1 N3 . . 87.79(13) yes
    N2 Cd1 N3 . . 69.31(13) yes
    O5 Cd1 N1 . . 106.73(17) yes
    O1 Cd1 N1 . . 90.37(14) yes
    N2 Cd1 N1 . . 69.73(12) yes
    N3 Cd1 N1 . . 139.02(13) yes
    O5 Cd1 O2 . . 77.34(15) yes
    O1 Cd1 O2 . . 81.82(14) yes
    N2 Cd1 O2 . . 149.55(11) yes
    N3 Cd1 O2 . . 138.56(14) yes
    N1 Cd1 O2 . . 81.32(12) yes
    O5 Cd1 O3 . . 72.18(16) yes
    O1 Cd1 O3 . . 78.57(14) yes
    N2 Cd1 O3 . . 152.93(12) yes
    N3 Cd1 O3 . . 86.13(13) yes
    N1 Cd1 O3 . . 133.44(13) yes
    O2 Cd1 O3 . . 52.52(12) yes
    C13 O1 Cd1 . . 123.5(3) ?
    C13 O1 H1B . . 112(3) ?
    Cd1 O1 H1B . . 115(4) ?
    N4 O2 Cd1 . . 95.5(3) ?
    N4 O3 Cd1 . . 92.9(2) ?
    N5 O5 Cd1 . . 108.2(4) ?
    C5 N1 C1 . . 117.6(4) ?
    C5 N1 Cd1 . . 113.9(3) ?
    C1 N1 Cd1 . . 122.4(3) ?
    C7 N2 C6 . . 122.3(3) ?
    C7 N2 Cd1 . . 117.5(3) ?
    C6 N2 Cd1 . . 117.3(3) ?
    C8 N3 C12 . . 117.7(4) ?
    C8 N3 Cd1 . . 116.4(3) ?
    C12 N3 Cd1 . . 123.4(3) ?
    O4 N4 O2 . . 121.2(4) ?
    O4 N4 O3 . . 120.5(4) ?
    O2 N4 O3 . . 118.2(4) ?
    O6 N5 O7 . . 123.2(9) ?
    O6 N5 O5 . . 116.1(6) ?
    O7 N5 O5 . . 120.6(8) ?
    N1 C1 C2 . . 122.5(5) ?
    N1 C1 H1 . . 118.8 ?
    C2 C1 H1 . . 118.8 ?
    C3 C2 C1 . . 119.2(5) ?
    C3 C2 H2 . . 120.4 ?
    C1 C2 H2 . . 120.4 ?
    C2 C3 C4 . . 119.0(5) ?
    C2 C3 H3 . . 120.5 ?
    C4 C3 H3 . . 120.5 ?
    C5 C4 C3 . . 118.5(5) ?
    C5 C4 H4 . . 120.7 ?
    C3 C4 H4 . . 120.7 ?
    N1 C5 C4 . . 122.8(4) ?
    N1 C5 C6 . . 114.9(4) ?
    C4 C5 C6 . . 122.2(4) ?
    N2 C6 C7 . 3_655 118.7(3) ?
    N2 C6 C5 . . 114.5(3) ?
    C7 C6 C5 3_655 . 126.8(4) ?
    N2 C7 C6 . 3_655 118.9(4) ?
    N2 C7 C8 . . 114.7(3) ?
    C6 C7 C8 3_655 . 126.3(3) ?
    N3 C8 C9 . . 122.4(4) ?
    N3 C8 C7 . . 114.9(3) ?
    C9 C8 C7 . . 122.6(4) ?
    C10 C9 C8 . . 118.9(5) ?
    C10 C9 H9 . . 120.6 ?
    C8 C9 H9 . . 120.6 ?
    C9 C10 C11 . . 119.1(4) ?
    C9 C10 H10 . . 120.4 ?
    C11 C10 H10 . . 120.4 ?
    C12 C11 C10 . . 118.5(4) ?
    C12 C11 H11 . . 120.7 ?
    C10 C11 H11 . . 120.7 ?
    N3 C12 C11 . . 122.8(4) ?
    N3 C12 H12 . . 118.6 ?
    C11 C12 H12 . . 118.6 ?
    O1 C13 H13A . . 109.5 ?
    O1 C13 H13B . . 109.5 ?
    H13A C13 H13B . . 109.5 ?
    O1 C13 H13C . . 109.5 ?
    H13A C13 H13C . . 109.5 ?
    H13B C13 H13C . . 109.5 ?
loop_
    _geom_torsion_atom_site_label_1
    _geom_torsion_atom_site_label_2
    _geom_torsion_atom_site_label_3
    _geom_torsion_atom_site_label_4
    _geom_torsion_site_symmetry_1
    _geom_torsion_site_symmetry_2
    _geom_torsion_site_symmetry_3
    _geom_torsion_site_symmetry_4
    _geom_torsion
    _geom_torsion_publ_flag
    N1 C1 C2 C3 . . . . -1.9(10) ?
    C1 C2 C3 C4 . . . . 2.8(10) ?
    C2 C3 C4 C5 . . . . 0.4(9) ?
    C3 C4 C5 N1 . . . . -4.9(8) ?
    C3 C4 C5 C6 . . . . 177.5(5) ?
    N1 C5 C6 N2 . . . . -36.5(6) ?
    C4 C5 C6 N2 . . . . 141.4(5) ?
    N1 C5 C6 C7 . . . 3_655 143.9(5) ?
    C4 C5 C6 C7 . . . 3_655 -38.2(7) ?
    N2 C7 C8 N3 . . . . 31.1(6) ?
    C6 C7 C8 N3 3_655 . . . -152.5(4) ?
    N2 C7 C8 C9 . . . . -145.2(4) ?
    C6 C7 C8 C9 3_655 . . . 31.2(7) ?
    N3 C8 C9 C10 . . . . 7.2(7) ?
    C7 C8 C9 C10 . . . . -176.8(5) ?
    C8 C9 C10 C11 . . . . -2.0(8) ?
    C9 C10 C11 C12 . . . . -2.9(8) ?
    C10 C11 C12 N3 . . . . 3.1(8) ?
    C4 C5 N1 C1 . . . . 5.8(8) ?
    C6 C5 N1 C1 . . . . -176.4(5) ?
    C4 C5 N1 Cd1 . . . . -147.4(4) ?
    C6 C5 N1 Cd1 . . . . 30.5(5) ?
    C2 C1 N1 C5 . . . . -2.4(9) ?
    C2 C1 N1 Cd1 . . . . 148.4(5) ?
    C6 C7 N2 C6 3_655 . . . -3.0(7) ?
    C8 C7 N2 C6 . . . . 173.7(4) ?
    C6 C7 N2 Cd1 3_655 . . . 157.0(3) ?
    C8 C7 N2 Cd1 . . . . -26.3(5) ?
    C7 C6 N2 C7 3_655 . . . 3.0(7) ?
    C5 C6 N2 C7 . . . . -176.7(4) ?
    C7 C6 N2 Cd1 3_655 . . . -157.0(3) ?
    C5 C6 N2 Cd1 . . . . 23.3(5) ?
    C9 C8 N3 C12 . . . . -7.0(7) ?
    C7 C8 N3 C12 . . . . 176.7(4) ?
    C9 C8 N3 Cd1 . . . . 155.9(4) ?
    C7 C8 N3 Cd1 . . . . -20.4(5) ?
    C11 C12 N3 C8 . . . . 1.7(7) ?
    C11 C12 N3 Cd1 . . . . -159.9(4) ?
    O4 N4 O2 Cd1 . . . . 171.9(4) ?
    O3 N4 O2 Cd1 . . . . -9.3(5) ?
    O4 N4 O3 Cd1 . . . . -172.1(4) ?
    O2 N4 O3 Cd1 . . . . 9.1(5) ?
    O6 N5 O5 Cd1 . . . . -12.9(9) ?
    O7 N5 O5 Cd1 . . . . 169.2(6) ?
    N5 O5 Cd1 O1 . . . . -154.5(3) ?
    N5 O5 Cd1 N2 . . . . 44.2(4) ?
    N5 O5 Cd1 N3 . . . . 112.8(4) ?
    N5 O5 Cd1 N1 . . . . -31.5(4) ?
    N5 O5 Cd1 O2 . . . . -108.3(4) ?
    N5 O5 Cd1 O3 . . . . -162.6(4) ?
    C13 O1 Cd1 O5 . . . . -74.6(5) ?
    C13 O1 Cd1 N2 . . . . 89.2(4) ?
    C13 O1 Cd1 N3 . . . . 19.8(4) ?
    C13 O1 Cd1 N1 . . . . 158.9(4) ?
    C13 O1 Cd1 O2 . . . . -119.9(4) ?
    C13 O1 Cd1 O3 . . . . -66.7(4) ?
    C7 N2 Cd1 O5 . . . . 94.7(4) ?
    C6 N2 Cd1 O5 . . . . -104.3(4) ?
    C7 N2 Cd1 O1 . . . . -76.2(3) ?
    C6 N2 Cd1 O1 . . . . 84.8(3) ?
    C7 N2 Cd1 N3 . . . . 11.8(3) ?
    C6 N2 Cd1 N3 . . . . 172.8(4) ?
    C7 N2 Cd1 N1 . . . . -167.0(4) ?
    C6 N2 Cd1 N1 . . . . -6.0(3) ?
    C7 N2 Cd1 O2 . . . . -148.0(3) ?
    C6 N2 Cd1 O2 . . . . 13.0(5) ?
    C7 N2 Cd1 O3 . . . . -14.4(5) ?
    C6 N2 Cd1 O3 . . . . 146.6(3) ?
    C8 N3 Cd1 O5 . . . . -114.3(3) ?
    C12 N3 Cd1 O5 . . . . 47.6(4) ?
    C8 N3 Cd1 O1 . . . . 95.3(3) ?
    C12 N3 Cd1 O1 . . . . -102.9(4) ?
    C8 N3 Cd1 N2 . . . . 5.6(3) ?
    C12 N3 Cd1 N2 . . . . 167.4(4) ?
    C8 N3 Cd1 N1 . . . . 7.2(5) ?
    C12 N3 Cd1 N1 . . . . 169.1(4) ?
    C8 N3 Cd1 O2 . . . . 170.3(3) ?
    C12 N3 Cd1 O2 . . . . -27.9(5) ?
    C8 N3 Cd1 O3 . . . . 173.9(3) ?
    C12 N3 Cd1 O3 . . . . -24.2(4) ?
    C5 N1 Cd1 O5 . . . . 102.0(3) ?
    C1 N1 Cd1 O5 . . . . -49.8(5) ?
    C5 N1 Cd1 O1 . . . . -102.5(3) ?
    C1 N1 Cd1 O1 . . . . 105.8(5) ?
    C5 N1 Cd1 N2 . . . . -13.7(3) ?
    C1 N1 Cd1 N2 . . . . -165.5(5) ?
    C5 N1 Cd1 N3 . . . . -15.4(5) ?
    C1 N1 Cd1 N3 . . . . -167.2(4) ?
    C5 N1 Cd1 O2 . . . . 175.9(4) ?
    C1 N1 Cd1 O2 . . . . 24.1(5) ?
    C5 N1 Cd1 O3 . . . . -177.0(3) ?
    C1 N1 Cd1 O3 . . . . 31.3(5) ?
    N4 O2 Cd1 O5 . . . . -71.8(3) ?
    N4 O2 Cd1 O1 . . . . 87.1(3) ?
    N4 O2 Cd1 N2 . . . . 160.8(3) ?
    N4 O2 Cd1 N3 . . . . 9.9(4) ?
    N4 O2 Cd1 N1 . . . . 178.8(3) ?
    N4 O2 Cd1 O3 . . . . 5.3(3) ?
    N4 O3 Cd1 O5 . . . . 82.3(3) ?
    N4 O3 Cd1 O1 . . . . -93.6(3) ?
    N4 O3 Cd1 N2 . . . . -157.7(3) ?
    N4 O3 Cd1 N3 . . . . 177.9(3) ?
    N4 O3 Cd1 N1 . . . . -14.1(4) ?
    N4 O3 Cd1 O2 . . . . -5.2(3) ?
loop_
    _geom_hbond_atom_site_label_D
    _geom_hbond_atom_site_label_H
    _geom_hbond_atom_site_label_A
    _geom_hbond_site_symmetry_A
    _geom_hbond_distance_DH
    _geom_hbond_distance_HA
    _geom_hbond_distance_DA
    _geom_hbond_angle_DHA
    _geom_hbond_publ_flag
    O1 H1B O3 2_645 0.92(5) 1.87(5) 2.788(5) 172 yes
data_global
_journal_date_recd_electronic     2008-07-13
_journal_date_accepted     2008-07-16
_journal_name_full     'Acta Crystallographica, Section E'
_journal_year     2008
_journal_volume     64
_journal_issue      8
_journal_page_first     m1050
_journal_page_last     m1051
_journal_paper_category     QM
_journal_coeditor_code     HK2497
_publ_contact_author
;
  'Seyed Sadjadi, Mirabdullah'
   Department of Chemistry,
   Science and Research Campus,
   Islamic Azad University,
   Poonak
   Tehran
   Iran
;
_publ_contact_author_email     mirabdullahsadjadi@yahoo.com
_publ_contact_author_fax     '0098 021 44817175'
_publ_contact_author_phone     '0098 021 44817177'
_publ_section_title
;\
\m-2,3,5,6-Tetra-2-pyridylpyrazine-\\k^3^<i>N</i>^1^,<i>N</i>^2^,<i>N</i>^6^:\
\k^3^<i>N</i>^3^,<i>N</i>^4^,<i>N</i>^5^-bis[(methanol-\k<i>O</i>)(nitrato-\
\k^2^<i>O</i>,<i>O</i>')(nitrato-\k<i>O</i>)cadmium(II)]
;
loop_
    _publ_author_name
    _publ_author_address
    'Seyed Sadjadi, Mirabdullah'
;      Department of Chemistry,
       Science and Research Campus,
       Islamic Azad University,
       Poonak
       Tehran
       Iran
;
    'Ebadi, Amin'
;
       Department of Chemistry,
       Science and Research Campus,
       Islamic Azad University,
       Poonak
       Tehran
       Iran
;
    'Zare, Karim'
;      Department of Chemistry,
       Shahid Beheshti University,
       Evin
       Tehran 1983963113
       Iran
;
    'Amani, Vahid'
;      Department of Chemistry,
       Islamic Azad University,
       Shahr-e-Rey Branch,
       Tehran
       Iran
;
    'Khavasi, Hamid Reza'
;      Department of Chemistry,
       Shahid Beheshti University,
       Evin
       Tehran 1983963113
       Iran
;
