# Supplementary material for: μ-2,3,5,6-Tetra-2-pyridylpyrazine-κ3 N 1,N 2,N 6:κ3 N 3,N 4,N 5-bis­[(methanol-κO)(nitrato-κ2 O,O′)(nitrato-κO)cadmium(II)]
Source: Acta Crystallogr Sect E Struct Rep Online. 2008 Jul 19;64(Pt 8):m1050–1. doi: 10.1107/S1600536808022320 (PMC2961967; doi:10.1107/S1600536808022320)
Supplement: Supplementary file 2 [file e-64-m1050-Isup2.hkl]

#
# h,k,l, Fc-squared, Fo-squared, sigma(Fo-squared) and status flag
#
data_I
_shelx_title ' KH256 ZARE/SBU/06.11.86'
_shelx_refln_list_code          4
_shelx_F_calc_maximum      147.61
_exptl_crystal_F_000      1120.00
_reflns_d_resolution_high  0.7275
 
loop_
 _symmetry_equiv_pos_as_xyz
 'x, y, z'
 '-x, y+1/2, -z+1/2'
 '-x, -y, -z'
 'x, -y-1/2, z-1/2'
 
_cell_length_a     9.0777
_cell_length_b    10.8949
_cell_length_c    16.6901
_cell_angle_alpha  90.000
_cell_angle_beta   93.847
_cell_angle_gamma  90.000
 
_shelx_F_squared_multiplier     1.000
 
loop_
 _refln_index_h
 _refln_index_k
 _refln_index_l
 _refln_F_squared_calc
 _refln_F_squared_meas
 _refln_F_squared_sigma
 _refln_observed_status
   9   0   0      379.60      365.80      5.51 o
  10   0   0      818.76     1011.86      8.76 o
  11   0   0       25.47       25.28      4.13 o
  12   0   0      154.95      162.79      6.58 o
   1   1   0    16032.20    16341.73     59.95 o
   2   1   0    10034.25    10092.27     35.46 o
   3   1   0     9489.47     6895.12     23.94 o
   6   1   0     3441.97     2953.22     12.30 o
   7   1   0     3643.26     3710.19     13.97 o
   8   1   0      139.93      120.52      4.17 o
   9   1   0        0.47       19.08      5.22 o
  10   1   0     1100.41     1302.32      9.51 o
  11   1   0     1254.96     1281.00    109.33 o
  12   1   0      523.29      503.85     15.37 o
   1   2   0     9381.30     8620.05     72.60 o
   2   2   0     2569.90     2670.45     60.08 o
   3   2   0     2179.46     1992.74     13.95 o
   4   2   0    13623.74    14820.63     31.25 o
   5   2   0     3602.10     2997.46     13.32 o
   6   2   0      552.68      592.77      7.48 o
   7   2   0      303.63      303.49      6.24 o
   8   2   0      697.49      766.83      7.73 o
   9   2   0     1105.64     1366.50      9.61 o
  10   2   0      766.61      863.19      8.53 o
  11   2   0        5.13       12.74      4.08 o
  12   2   0      167.44      136.64      3.63 o
   2   3   0     3130.64     2708.03    343.95 o
   3   3   0     3671.05     3148.53    409.78 o
   4   3   0        8.51        9.20      3.98 o
   5   3   0     1025.96     1098.43      9.32 o
   6   3   0      495.47      466.30      5.89 o
   7   3   0     1997.64     2058.32     11.23 o
   8   3   0      474.56      517.20      7.33 o
   9   3   0       98.80       95.70      4.31 o
  10   3   0      114.52      119.50      4.63 o
  11   3   0      490.30      543.82      8.02 o
  12   3   0      128.19      114.91      4.90 o
   1   4   0      439.59      333.98      7.08 o
   2   4   0     2455.01     2421.21    289.40 o
   3   4   0       47.89       41.78      4.10 o
   4   4   0     1832.65     1603.94    174.57 o
   5   4   0      315.75      290.63      5.32 o
   6   4   0       90.19      125.95      5.70 o
   7   4   0      245.75      268.51      6.49 o
   8   4   0       11.03        7.67      5.59 o
   9   4   0      286.62      359.39      6.91 o
  10   4   0        3.42        7.92      4.02 o
  11   4   0       83.63       83.05      4.52 o
   1   5   0     7151.20     6998.38     23.48 o
   2   5   0     7544.66     8704.62     25.26 o
   3   5   0     1083.01     1057.65     16.76 o
   4   5   0      415.30      304.29      9.70 o
   5   5   0      104.47       90.97      5.76 o
   6   5   0      732.41      820.41      8.29 o
   7   5   0      868.37      990.45      8.86 o
   8   5   0      104.44       98.91      5.89 o
   9   5   0       65.11       64.91      6.37 o
  10   5   0       59.12       60.70      4.44 o
  11   5   0      199.69      192.72      6.89 o
   1   6   0     2110.47     1671.51     11.02 o
   2   6   0      722.35      834.05      9.01 o
   3   6   0     1550.61     1206.87     16.79 o
   4   6   0     2226.22     2556.97    149.74 o
   5   6   0      514.34      494.94     85.05 o
   6   6   0       29.72       24.36      5.45 o
   7   6   0      651.32      650.10      7.65 o
   8   6   0     1008.15      846.26      7.50 o
   9   6   0      355.69      407.99      7.37 o
  10   6   0       84.40       64.43      4.55 o
  11   6   0        0.04       23.33      6.05 o
   1   7   0     5675.67     5331.60     18.33 o
   2   7   0     8423.09     6640.73     19.84 o
   3   7   0     7571.62     6163.51     18.87 o
   4   7   0     1389.07     1583.29     61.41 o
   5   7   0       88.70      121.88     10.66 o
   6   7   0     1409.95     1560.79     10.16 o
   7   7   0     2726.09     3129.84     13.53 o
   8   7   0      929.11      973.93      9.11 o
   9   7   0       56.54       47.76      5.72 o
  10   7   0      305.34      245.82      5.93 o
   1   8   0     7908.09     8324.16     22.06 o
   2   8   0      167.98      186.06      6.24 o
   3   8   0     2199.06     2482.67     12.86 o
   4   8   0     5767.20     6683.37     19.38 o
   5   8   0     2648.03     2671.21    376.72 o
   6   8   0      787.17      965.26     21.82 o
   7   8   0      177.88      167.61      6.12 o
   8   8   0      414.04      437.98      7.41 o
   9   8   0     1260.47     1070.07      8.88 o
  10   8   0      535.55      411.57      6.81 o
   1   9   0     3619.23     3711.70     14.89 o
   2   9   0     3882.29     3415.23     13.74 o
   3   9   0     3526.36     2975.05     12.94 o
   4   9   0      116.42      152.11      5.99 o
   5   9   0      424.95      525.64      7.52 o
   6   9   0      861.19     1091.33      9.36 o
   7   9   0     1826.90     1852.72     12.15 o
   8   9   0      604.91      595.56      7.06 o
   9   9   0        9.76        9.59      4.36 o
   0  10   0     4012.44     4454.69     15.94 o
   1  10   0     1822.95     1629.87      9.74 o
   2  10   0      227.75      280.47      6.43 o
   3  10   0      530.69      490.74      6.16 o
   4  10   0     2188.01     1868.74     10.77 o
   5  10   0      941.09     1192.02      9.74 o
   6  10   0      396.08      355.45      5.97 o
   9  10   0      322.94      182.31      5.84 o
   1  11   0       97.34      111.50      5.91 o
   2  11   0      421.31      507.46      7.52 o
   3  11   0       97.55      155.59      6.18 o
   4  11   0       25.41       22.68      5.47 o
   5  11   0       99.32      106.64      6.16 o
   6  11   0      523.25      620.80      8.61 o
   0  12   0       29.75       34.48      5.76 o
   1  12   0       67.22       96.10      5.91 o
   2  12   0       11.89       25.22      5.59 o
   3  12   0        0.86        9.28      3.83 o
   4  12   0        0.35       11.60      4.23 o
   5  12   0       27.09       40.47      5.91 o
   6  12   0        0.65        7.85      4.34 o
   1  13   0       54.09       72.48      4.26 o
   2  13   0       52.96       71.49      6.14 o
   3  13   0        9.68       36.76      4.31 o
   4  13   0       30.58       40.59      6.20 o
   5  13   0       38.17       25.93      4.65 o
   6  13   0        1.01       -6.39      6.39 o
   0  14   0      555.27      562.21      8.92 o
   1  14   0      374.83      366.89      5.73 o
   2  14   0       34.10       34.71      5.84 o
   3  14   0      110.83      146.18      7.06 o
   4  14   0      634.52      564.79      9.97 o
 -12   1   1      232.51      235.36     28.65 o
 -11   1   1      366.16      353.02     46.40 o
 -10   1   1      165.76      143.22      3.15 o
  -9   1   1       41.81       49.12      5.53 o
  -8   1   1     2215.92     2542.76     11.50 o
  -7   1   1      792.49      916.79      8.13 o
  -6   1   1       35.42       79.57      5.47 o
  -5   1   1      186.33      245.19      5.30 o
  -4   1   1      430.51      429.83      7.44 o
  -3   1   1       51.80       18.14      4.52 o
  -2   1   1      172.14       94.40      4.71 o
  -1   1   1      569.43      377.68     34.52 o
   1   1   1     6350.48     6146.78     39.55 o
   8   1   1        0.09        7.04      5.07 o
   9   1   1      193.37      191.13      5.97 o
  10   1   1        1.08        0.50      5.38 o
  11   1   1       71.22       92.29     18.26 o
  12   1   1       45.89       45.08      9.07 o
 -12   2   1        2.67       13.74      3.49 o
 -11   2   1      174.45      158.27      6.51 o
 -10   2   1     1195.30     1352.95      9.76 o
  -9   2   1     1863.16     2073.61     11.12 o
  -8   2   1       24.03       13.49      5.19 o
  -7   2   1       85.66      117.51      5.74 o
  -6   2   1     7096.22     7494.80     19.71 o
  -5   2   1     4984.31     5359.00     17.87 o
  -4   2   1     6147.48     5191.72     18.12 o
  -3   2   1      907.31     1195.06     21.16 o
  -2   2   1     8587.46     7925.35    590.23 o
   1   2   1     6484.00     4953.49    792.84 o
   3   2   1     9267.14     9055.61     27.84 o
   4   2   1     6714.54     7076.26     22.27 o
   5   2   1      146.12      154.90      5.95 o
   6   2   1      295.80      251.73      6.10 o
   7   2   1      134.01      101.69      4.21 o
   8   2   1      742.06      669.64      6.60 o
   9   2   1     3217.86     3802.44     14.60 o
  10   2   1       91.25       92.31      4.40 o
  11   2   1        9.20        8.36      4.04 o
  12   2   1      247.44      238.05      5.53 o
 -12   3   1      713.24      644.24      7.44 o
 -11   3   1      903.78     1043.47      9.72 o
 -10   3   1       27.12       40.49      5.55 o
  -9   3   1     1173.36     1272.70      9.51 o
  -8   3   1     4093.20     3614.32     13.26 o
  -7   3   1     2472.57     2184.92     10.43 o
  -6   3   1     4090.36     3417.95     13.28 o
  -5   3   1       50.90       37.30      3.92 o
  -4   3   1     6490.40     5702.96    692.17 o
  -2   3   1     7091.29     6794.40    816.18 o
  -1   3   1     2883.87     3221.98     19.79 o
   1   3   1     2681.60     2659.58     19.79 o
   3   3   1     3366.56     3159.25    195.83 o
   4   3   1     1949.56     2107.36     12.69 o
   5   3   1     2815.84     2350.94     12.65 o
   6   3   1     3201.46     2807.69     12.34 o
   7   3   1     2341.88     2737.44     12.78 o
   8   3   1     1802.61     1632.01      9.22 o
   9   3   1        2.72        8.13      5.66 o
  10   3   1     1327.11     1163.07      8.57 o
  11   3   1     1435.66     1625.68     11.37 o
  12   3   1      183.40      139.19      5.15 o
 -11   4   1      320.62      300.66      5.68 o
 -10   4   1     2245.95     1889.14     10.22 o
  -9   4   1     5320.76     6213.39     18.08 o
  -8   4   1     1383.97     1551.43     10.03 o
  -7   4   1      966.36     1084.61      8.78 o
  -6   4   1     6335.06     5392.09     16.15 o
  -5   4   1     8139.77     8471.87     21.51 o
  -4   4   1     3655.81     3447.53    366.78 o
  -3   4   1       60.79       65.31      4.72 o
  -2   4   1     4639.17     3703.89     59.00 o
  -1   4   1    12388.30    11047.41     30.62 o
   1   4   1       87.57      108.40      7.33 o
   2   4   1     8564.35     9031.81    374.81 o
   4   4   1     8799.55     9110.12     24.32 o
   5   4   1     1661.84     1294.34      9.11 o
   6   4   1      494.68      584.27      7.52 o
   7   4   1     1598.69     1869.94     10.83 o
   8   4   1     3974.30     3530.95     13.28 o
   9   4   1     1417.05     1154.92      8.42 o
  10   4   1      322.88      279.84      5.26 o
  11   4   1        0.46        5.86      4.13 o
 -11   5   1      258.58      278.96      7.06 o
 -10   5   1       13.70        7.60      3.83 o
  -9   5   1     2316.14     2034.21     10.41 o
  -8   5   1     6378.02     7478.61     19.54 o
  -7   5   1     6209.25     7115.20     19.04 o
  -6   5   1      549.49      472.00      5.97 o
  -5   5   1     1488.23     1502.01     27.32 o
  -4   5   1     5404.72     5758.36    305.96 o
  -3   5   1     8751.74     8142.39    940.15 o
  -2   5   1    10857.31    10874.57     27.31 o
  -1   5   1     4018.66     4041.18     17.55 o
   1   5   1    14378.90    10582.18     29.41 o
   2   5   1     7382.47     7947.26     25.16 o
   3   5   1      625.34      563.98      5.86 o
   4   5   1      286.73      272.37     13.88 o
   5   5   1     2899.65     3089.41     14.10 o
   6   5   1     2997.38     3143.35     13.85 o
   7   5   1     1595.93     1281.96      8.57 o
   8   5   1       69.56       55.51      4.11 o
   9   5   1      986.01     1205.23      9.66 o
  10   5   1     1119.43      920.72      8.11 o
  11   5   1      594.70      639.67      8.86 o
 -11   6   1      166.57      176.37      5.34 o
 -10   6   1      637.59      565.46      6.62 o
  -9   6   1      542.17      434.40      5.99 o
  -8   6   1      152.89      167.63      4.73 o
  -7   6   1       95.12       97.61      6.07 o
  -6   6   1      460.19      574.36      7.67 o
  -5   6   1     3264.17     2959.70    610.19 o
  -4   6   1      435.03      528.94     64.71 o
  -3   6   1      120.40      120.48      4.55 o
  -2   6   1     3733.01     3877.70     16.07 o
  -1   6   1     6374.80     4741.19     17.15 o
   1   6   1      161.29      137.74      6.39 o
   2   6   1      927.44     1089.72     10.03 o
   3   6   1     7922.02     7542.64    941.49 o
   4   6   1     2940.53     2660.14    228.62 o
   5   6   1     1373.56     1513.88    120.51 o
   6   6   1       29.68       49.16      5.47 o
   7   6   1       56.77       76.20      5.55 o
   8   6   1      772.87      615.33      6.77 o
   9   6   1      649.04      671.55      8.21 o
  10   6   1      734.58      805.27      9.24 o
  11   6   1        0.29        4.75      6.05 o
 -10   7   1       39.40       38.94      6.01 o
  -9   7   1      135.49      149.37      6.33 o
  -8   7   1      308.63      359.31      6.89 o
  -7   7   1      542.38      673.54      7.77 o
  -6   7   1       27.77       18.09      5.44 o
  -5   7   1      643.88      638.56     24.60 o
  -4   7   1      931.22      921.16     44.26 o
  -3   7   1      419.84      390.81      5.89 o
  -2   7   1     1089.57     1118.66      9.57 o
  -1   7   1      278.84      279.02      6.60 o
   1   7   1     1445.48     1384.20     10.89 o
   2   7   1     1322.32     1173.38      9.55 o
   3   7   1      235.52      263.71      6.95 o
   4   7   1       26.14       30.13      4.09 o
   5   7   1      153.87      166.25      4.37 o
   6   7   1      304.13      298.15      5.30 o
   7   7   1       58.88       55.05      4.11 o
   8   7   1       10.45       -1.68      5.63 o
   9   7   1        1.89        7.33      4.02 o
  10   7   1       78.03      101.04      6.49 o
 -10   8   1       10.14       17.20      6.01 o
  -9   8   1       11.70       10.91      5.68 o
  -8   8   1       82.53       60.97      4.29 o
  -7   8   1      398.89      301.85      5.43 o
  -6   8   1      132.82      126.52     25.85 o
  -5   8   1       16.41       60.26      5.82 o
  -4   8   1      291.81      321.08      6.72 o
  -3   8   1      665.80      535.48      6.37 o
  -2   8   1       12.30       37.03      5.80 o
  -1   8   1      435.65      418.21      7.37 o
   1   8   1       16.25       27.40      6.01 o
   2   8   1       23.68       47.02      5.59 o
   3   8   1        2.75       17.62      5.59 o
   4   8   1      234.74      193.58      5.13 o
   5   8   1        8.27       19.82      3.28 o
   6   8   1        1.14       -5.63      5.63 o
   7   8   1       37.87       45.41      5.72 o
   8   8   1        1.34        4.36      3.79 o
   9   8   1       23.64       12.42      5.99 o
  10   8   1       11.44       13.78      5.95 o
  -9   9   1       62.39       63.07      6.33 o
  -8   9   1      249.76      174.23      5.38 o
  -7   9   1      473.71      491.46      7.67 o
  -6   9   1      265.78      371.60      6.95 o
  -5   9   1       10.37       25.39      5.63 o
  -4   9   1        8.89       32.01      5.47 o
  -3   9   1      580.95      621.20      7.73 o
  -2   9   1      567.50      652.87      7.92 o
  -1   9   1       57.96       51.11      5.66 o
   1   9   1      549.16      619.02      8.06 o
   2   9   1     1047.88     1102.70      9.57 o
   3   9   1        7.72       11.16      3.92 o
   4   9   1       33.60       47.30      5.68 o
   5   9   1      672.04      930.99      9.15 o
   6   9   1      727.83      860.90      8.82 o
   7   9   1      151.99      152.30      4.80 o
   8   9   1       54.83       58.31      5.80 o
   9   9   1       61.23       55.07      4.57 o
  -9  10   1      426.01      437.81      8.67 o
  -6  10   1      509.57      444.56      6.35 o
  -5  10   1     1213.88     1525.44     10.58 o
  -4  10   1      740.10      833.59      8.46 o
  -3  10   1       15.60       17.51      5.28 o
  -2  10   1     1507.31     1591.71     10.43 o
  -1  10   1     3002.39     2416.31     11.60 o
   0  10   1     2030.21     1932.52    156.48 o
   1  10   1      137.59      154.85      4.75 o
   2  10   1      819.95      715.73      7.33 o
   3  10   1     2959.34     3300.76     14.68 o
   4  10   1     2683.84     2970.84     14.35 o
   5  10   1      605.46      840.94      8.84 o
   6  10   1        0.74        2.39      3.96 o
   9  10   1      195.63      134.77      5.40 o
  -7  11   1      759.84      793.20      9.72 o
  -6  11   1      311.99      365.59      7.48 o
  -5  11   1       40.39       21.34      4.21 o
  -4  11   1      246.59      312.12      6.95 o
  -3  11   1      878.26      769.66      7.46 o
  -2  11   1     1519.71     1795.79     10.95 o
  -1  11   1      244.81      237.44      6.26 o
   0  11   1      158.96      195.47      5.23 o
   1  11   1     2901.03     3214.31     14.47 o
   2  11   1     2745.41     2882.72     14.22 o
   3  11   1      356.35      331.45      5.93 o
   4  11   1       20.41       19.31      5.43 o
   5  11   1      814.82      894.52      9.45 o
   6  11   1     1493.84     1766.32     12.78 o
  -7  12   1       83.60       76.89      6.70 o
  -6  12   1     1290.09     1396.72     12.36 o
  -5  12   1     1441.33     1676.90     12.42 o
  -4  12   1      488.72      551.40      8.23 o
  -3  12   1      102.42      124.65      6.16 o
  -2  12   1      717.83      708.42      8.44 o
  -1  12   1     2351.45     2462.97    124.52 o
   0  12   1     1827.21     1803.81    149.43 o
   1  12   1      418.66      441.27      7.44 o
   2  12   1      516.26      499.63      6.70 o
   3  12   1     1370.71     1551.47     11.67 o
   4  12   1     1221.85     1326.93     11.48 o
   5  12   1      697.04      667.84      9.49 o
   6  12   1       29.04       23.50      4.44 o
  -6  13   1      148.98      153.03      7.41 o
  -5  13   1       53.87       45.41      6.51 o
  -4  13   1      902.68      909.39     10.62 o
  -3  13   1     1327.23     1233.05     11.29 o
  -2  13   1     1154.13     1242.41     11.00 o
  -1  13   1       97.33       94.74     10.15 o
   0  13   1      371.78      384.77      6.06 o
   1  13   1     1575.49     1689.91     30.21 o
   2  13   1     1360.32     1463.04     11.79 o
   3  13   1      380.11      431.97      8.13 o
   4  13   1       25.57       43.13      6.03 o
   5  13   1      507.90      391.67      7.56 o
   6  13   1      624.75      637.97     10.79 o
  -4  14   1      154.94      117.59      7.52 o
  -3  14   1       13.65       17.05      4.52 o
  -2  14   1      160.79      116.95     21.04 o
  -1  14   1      427.23      341.66     32.61 o
   0  14   1      677.99      647.64     16.06 o
   1  14   1      174.05      138.84     14.48 o
   2  14   1      105.30       99.18      5.66 o
   3  14   1      431.18      349.32      8.67 o
   4  14   1      342.66      297.43      8.69 o
 -12   0   2      168.62      169.56      5.26 o
 -11   0   2     1413.51     1490.16     10.51 o
 -10   0   2     1231.07     1507.46      9.89 o
  -9   0   2     3280.58     3687.86     13.66 o
  -8   0   2        3.32       10.33      5.17 o
  -7   0   2     8884.82     7221.35     17.89 o
  -2   0   2      606.29      506.39      9.40 o
  10   0   2        1.10        5.43      3.69 o
  11   0   2     1069.62     1307.37     10.16 o
  12   0   2      680.02      725.88      9.43 o
 -12   1   2      643.85      736.68     24.62 o
 -11   1   2       91.51       79.49      3.91 o
 -10   1   2      486.30      601.38     10.42 o
  -9   1   2     1839.99     1667.91      9.17 o
  -8   1   2     2451.69     2819.17     12.19 o
  -7   1   2      708.11      826.93      8.02 o
  -6   1   2     1846.93     1689.86      9.57 o
  -5   1   2     7323.55     7531.56     20.78 o
  -4   1   2    15819.83    16138.20     32.05 o
  -3   1   2     5327.64     5622.92     21.60 o
  -2   1   2     7956.99     8542.95    154.26 o
  -1   1   2      678.03      636.92     22.37 o
   9   1   2     1761.16     1626.52      9.22 o
  10   1   2     2177.82     2401.15     12.25 o
  11   1   2      778.44      968.44      9.24 o
  12   1   2        0.09       -4.19      4.19 o
 -12   2   2       37.72       32.46      7.88 o
 -11   2   2      678.72      738.39     11.70 o
 -10   2   2      872.66      796.10      7.29 o
  -9   2   2       54.35       62.86      4.17 o
  -8   2   2      169.48      149.03      4.46 o
  -7   2   2     1192.30     1386.88      9.51 o
  -6   2   2     2913.66     2454.01     11.31 o
  -5   2   2     4446.60     4515.15     16.46 o
  -4   2   2       14.10       12.84      4.17 o
  -3   2   2      832.32      963.75     11.95 o
  -2   2   2      284.13      261.13     35.47 o
  -1   2   2    12460.80     8653.79    124.73 o
   1   2   2     4790.67     4217.32     86.13 o
   2   2   2     3653.54     2337.24     17.55 o
   4   2   2     1264.63     1355.04     11.04 o
   5   2   2      764.80      884.72      8.67 o
   6   2   2     1481.76     1486.85     10.14 o
   7   2   2     3480.00     3283.65     13.68 o
   8   2   2      798.44      949.44      8.50 o
   9   2   2      840.45      692.68      6.81 o
  10   2   2       39.24       40.32      3.94 o
  11   2   2      999.01      983.60      8.23 o
  12   2   2      765.62      636.17      7.83 o
 -12   3   2        8.72        8.81      3.55 o
 -11   3   2        7.77        7.75      5.82 o
 -10   3   2      114.67      149.26      5.91 o
  -9   3   2      321.89      319.28      5.61 o
  -8   3   2     1925.27     2260.24     11.25 o
  -7   3   2      163.45      124.90      4.25 o
  -6   3   2       31.47       47.72      3.94 o
  -5   3   2      803.65      889.10      8.65 o
  -4   3   2     4615.60     3639.42    206.30 o
  -3   3   2     2337.37     2658.45    106.95 o
  -2   3   2     4574.56     3974.98    650.14 o
  -1   3   2     1765.01     1670.72     14.45 o
   1   3   2      317.69      174.19      8.46 o
   2   3   2     7557.38     7877.65    300.71 o
   3   3   2     2384.66     2441.82     15.42 o
   4   3   2       32.54        6.18      3.85 o
   5   3   2       72.54      110.16      5.99 o
   6   3   2     1607.00     1613.35     10.72 o
   7   3   2      526.40      439.34      6.16 o
   8   3   2        3.24       28.74      5.55 o
   9   3   2       27.23       39.88      5.59 o
  10   3   2      237.98      240.15      5.17 o
  11   3   2       61.31       62.34      6.14 o
  12   3   2        0.58       -2.47      5.95 o
 -11   4   2       43.61       33.64      4.31 o
 -10   4   2        7.02        2.89      5.47 o
  -9   4   2       46.23       51.51      4.40 o
  -8   4   2        0.15        5.76      4.13 o
  -7   4   2      225.60      204.08      4.84 o
  -6   4   2      157.58      146.33      5.84 o
  -5   4   2      163.83      207.95     11.52 o
  -4   4   2       58.68       51.31     14.62 o
  -3   4   2      178.44      154.77     13.24 o
  -2   4   2      100.50      138.86     19.89 o
  -1   4   2      118.75      162.62      7.33 o
   1   4   2     1327.23     1401.06     14.16 o
   2   4   2      161.32      214.35     17.25 o
   3   4   2      438.49      427.38     40.83 o
   4   4   2        0.35        7.35      5.38 o
   5   4   2      121.93      170.88      6.33 o
   6   4   2       26.41       22.81      4.02 o
   7   4   2       37.52       41.16      3.94 o
   8   4   2       23.66       19.96      3.75 o
   9   4   2      128.85      186.82      6.16 o
  10   4   2      164.69      142.29      4.65 o
  11   4   2        2.27        4.57      5.84 o
 -11   5   2        7.43       12.11      5.86 o
 -10   5   2       86.84       72.54      4.36 o
  -9   5   2      201.67      172.55      4.78 o
  -8   5   2      602.48      727.52      8.23 o
  -7   5   2      168.47      143.77      4.82 o
  -6   5   2      640.26      653.62      7.77 o
  -5   5   2     1401.81     1611.52     42.78 o
  -4   5   2     1826.23     1430.41     41.75 o
  -3   5   2     2566.64     2115.35     12.57 o
  -2   5   2      520.92      445.19      6.56 o
  -1   5   2       45.37       50.19      6.16 o
   1   5   2      535.30      469.30      8.86 o
   2   5   2      230.70      166.88      6.64 o
   3   5   2     1240.64     1075.07     25.36 o
   4   5   2      418.27      475.79     63.40 o
   5   5   2      844.26      753.24      8.53 o
   6   5   2      261.45      233.90      5.01 o
   7   5   2      143.03      113.09      4.27 o
   8   5   2      578.60      459.16      6.24 o
   9   5   2      447.38      441.12      5.99 o
  10   5   2       42.79       35.40      5.74 o
  11   5   2       15.29       17.85      4.17 o
 -11   6   2      592.69      473.40      6.91 o
 -10   6   2      746.19      752.76      8.92 o
  -9   6   2      289.03      307.40      6.95 o
  -8   6   2      134.30      118.03      4.61 o
  -7   6   2     4988.53     4307.82     14.41 o
  -6   6   2     5796.15     6354.28    233.72 o
  -5   6   2     1349.36     1572.62     84.77 o
  -4   6   2      201.79      203.07     22.91 o
  -3   6   2     3314.33     3531.27     14.87 o
  -2   6   2     2845.22     3023.52     14.16 o
  -1   6   2     9365.58     8660.61     22.83 o
   1   6   2       28.22       37.93      5.72 o
   2   6   2     2450.46     2524.31     14.66 o
   3   6   2     1555.81     1565.26     84.63 o
   4   6   2     2417.32     2766.09    186.36 o
   5   6   2        0.62        1.24      5.40 o
   6   6   2      523.71      634.18      7.88 o
   7   6   2     2410.36     2085.97     10.95 o
   8   6   2      791.03      934.55      8.90 o
   9   6   2      136.99      137.70      6.20 o
  10   6   2      130.54      143.10      6.51 o
  11   6   2      319.29      261.89      6.16 o
 -10   7   2      120.04      109.95      6.45 o
  -9   7   2      664.61      619.12      8.02 o
  -8   7   2     1536.10     1857.95     10.98 o
  -7   7   2      637.99      711.52      8.04 o
  -6   7   2        7.02       18.67      7.90 o
  -5   7   2     1961.24     2134.46      8.21 o
  -4   7   2     4061.65     4430.06     15.81 o
  -3   7   2     2494.57     2639.20     12.71 o
  -2   7   2     2551.06     2540.88     12.84 o
  -1   7   2      442.88      382.87      5.78 o
   1   7   2     7737.59     8130.47     23.98 o
   2   7   2     7970.80     8707.60     24.55 o
   3   7   2       91.05      107.98      5.86 o
   4   7   2     2729.95     2613.06    233.31 o
   5   7   2     3021.88     3226.14    605.83 o
   6   7   2     2706.61     2901.61     13.68 o
   7   7   2       96.35      116.44      5.95 o
   8   7   2      225.48      230.59      6.51 o
   9   7   2      724.96      716.90      8.99 o
  10   7   2     1238.60     1082.36      9.59 o
 -10   8   2     1209.15     1210.66     11.25 o
  -9   8   2      214.97      181.90      5.19 o
  -8   8   2       54.66       50.77      5.68 o
  -7   8   2     2104.76     1878.04     10.41 o
  -6   8   2     3481.36     3122.33     95.28 o
  -5   8   2     3332.27     3081.29     12.57 o
  -4   8   2      464.69      426.98      5.93 o
  -3   8   2     2105.77     2228.91     11.88 o
  -2   8   2     7977.53     8600.69     21.45 o
  -1   8   2     6982.39     5578.11     16.90 o
   1   8   2        1.02        1.13      3.56 o
   2   8   2     1784.59     1952.80     12.13 o
   3   8   2     5614.96     6385.35     20.55 o
   4   8   2     3366.58     3771.65     15.86 o
   5   8   2      158.77      196.75      4.40 o
   6   8   2      896.57      870.91      8.86 o
   7   8   2     1372.81     1204.67      9.01 o
   8   8   2      942.69      964.48      9.51 o
   9   8   2      389.75      380.44      7.73 o
  10   8   2        2.32       19.86      6.07 o
  -9   9   2      468.36      375.54      6.45 o
  -8   9   2     1251.48     1415.70     10.83 o
  -7   9   2      238.69      191.71      3.61 o
  -6   9   2      255.70      255.50      6.35 o
  -5   9   2     1118.45     1300.85      9.72 o
  -4   9   2     3086.94     3833.79     14.56 o
  -3   9   2      652.37      804.12      8.21 o
  -2   9   2        8.18        8.92      5.22 o
  -1   9   2      729.77      585.38      6.56 o
   0   9   2     4924.66     5336.84     18.31 o
   1   9   2     4861.33     4158.87     15.79 o
   2   9   2     2441.71     2801.64     13.89 o
   3   9   2       87.77       78.97      4.38 o
   4   9   2     4026.71     3381.09     14.43 o
   5   9   2     3789.48     3385.67     14.33 o
   7   9   2      284.25      265.80      6.89 o
   8   9   2      234.67      228.75      6.85 o
   9   9   2      770.52      725.05      9.72 o
  -9  10   2      371.84      320.60      8.19 o
  -7  10   2      642.57      694.15      8.82 o
  -6  10   2     1009.89     1173.21      9.89 o
  -5  10   2     1086.98     1036.33      8.40 o
  -4  10   2      125.51      130.64      5.89 o
  -3  10   2      158.67      216.02      6.16 o
  -2  10   2      639.19      670.98      7.65 o
  -1  10   2     1322.14     1358.75      9.66 o
   0  10   2     1055.46     1001.30     20.12 o
   1  10   2        0.14        4.29      5.24 o
   2  10   2      744.76      955.66      9.24 o
   3  10   2     3038.01     3459.40     15.65 o
   4  10   2      747.62      900.78      9.30 o
   5  10   2       85.29      110.49      6.03 o
   9  10   2      248.95      173.22      5.91 o
  -7  11   2       15.56       15.21      4.29 o
  -6  11   2        8.72        9.26      4.21 o
  -5  11   2       61.07       71.36      5.97 o
  -4  11   2      272.78      265.99      5.36 o
  -3  11   2      645.94      624.86      8.04 o
  -2  11   2      116.59      173.89      6.03 o
  -1  11   2       63.00       82.55      5.53 o
   0  11   2      400.71      404.24     51.09 o
   1  11   2      635.96      573.54      6.85 o
   2  11   2      567.85      679.30      8.53 o
   3  11   2       31.43       22.24      5.63 o
   4  11   2       23.60       40.93      5.91 o
   5  11   2      202.39      152.93      5.26 o
   6  11   2      152.96      182.38      6.91 o
  -7  12   2        2.80        3.02      4.46 o
  -6  12   2        0.29       13.85      4.29 o
  -5  12   2       15.42       37.28      6.18 o
  -4  12   2       14.45        3.16      5.72 o
  -3  12   2        3.50       11.56      5.59 o
  -2  12   2       26.64       31.98      4.15 o
  -1  12   2        0.30       14.67      3.45 o
   0  12   2       40.73       42.20      3.27 o
   1  12   2        3.56       11.19      5.51 o
   2  12   2       54.61       66.40      5.93 o
   3  12   2      114.34      141.03      6.66 o
   4  12   2        0.26        9.15      5.61 o
   5  12   2       37.12       53.39      5.99 o
   6  12   2       11.57       25.51      5.99 o
  -6  13   2        8.28        9.84      4.55 o
  -5  13   2       52.17       62.71      6.58 o
  -4  13   2      181.64      189.31      5.55 o
  -3  13   2      282.46      327.53      7.52 o
  -2  13   2      184.09      204.66      6.83 o
  -1  13   2        7.99       21.87      6.36 o
   0  13   2      234.84      230.08     16.22 o
   1  13   2      233.15      240.13      7.45 o
   2  13   2       94.44      126.12      6.41 o
   3  13   2        6.34       -5.82      5.82 o
   4  13   2       77.75      111.83      6.68 o
   5  13   2      175.31      130.68      5.38 o
  -4  14   2        0.11        4.23      4.34 o
  -3  14   2      270.06      205.46      5.95 o
  -2  14   2      556.19      453.30     48.53 o
  -1  14   2      369.43      255.75     15.51 o
   0  14   2       67.42       74.63      4.38 o
   1  14   2       50.14       43.99      6.54 o
   2  14   2      343.89      301.04     57.33 o
   3  14   2      573.88      575.91      9.93 o
   4  14   2       85.97       77.73      7.00 o
 -12   1   3        6.05       13.41      2.98 o
 -11   1   3        7.00       11.28      3.25 o
 -10   1   3       65.44       88.53      9.37 o
  -9   1   3      415.03      355.94     15.77 o
  -8   1   3      365.21      297.96      5.03 o
  -7   1   3      106.99       74.94      4.21 o
  -6   1   3       14.48       24.32      3.85 o
  -5   1   3      140.88      198.28      6.33 o
  -4   1   3      112.84      184.56      6.56 o
  -3   1   3      900.49      895.51     10.14 o
  -2   1   3     1234.36     1041.71     97.76 o
  -1   1   3     8111.59     7101.88     90.33 o
   9   1   3      229.69      252.59      6.35 o
  10   1   3      121.66       89.23      4.50 o
  11   1   3       78.63       86.59      6.22 o
  12   1   3        6.75        8.73      3.86 o
 -12   2   3      649.09      650.83     84.38 o
 -11   2   3      794.25      776.82     46.34 o
 -10   2   3     1579.74     1856.45     10.89 o
  -9   2   3       29.75       47.19      5.28 o
  -8   2   3       14.54       18.96      3.73 o
  -7   2   3     4714.95     4020.86     13.61 o
  -6   2   3     3753.82     3919.38     14.56 o
  -5   2   3     3088.34     2407.98     11.67 o
  -4   2   3     2262.84     2315.18     13.03 o
  -3   2   3     6637.00     6445.70   1236.91 o
  -2   2   3    12183.53     9720.28   1305.35 o
  -1   2   3      149.08      145.41     18.34 o
   1   2   3     4698.32     4658.27     36.07 o
   4   2   3     1771.60     2283.79     13.64 o
   5   2   3      222.63      239.92      6.35 o
   6   2   3     1828.62     1887.22     11.44 o
   7   2   3     1490.93     1660.43     10.58 o
   8   2   3     1697.20     1850.37     10.56 o
   9   2   3       32.96       33.20      3.83 o
  10   2   3      173.67      162.14      4.82 o
  11   2   3      230.63      229.15      5.28 o
  12   2   3      104.57       93.21      6.62 o
 -12   3   3      264.41      274.55      5.95 o
 -11   3   3        0.20        6.60      4.04 o
 -10   3   3      677.26      629.78      6.70 o
  -9   3   3     3740.47     4376.11     14.96 o
  -8   3   3     1194.89     1252.66      9.03 o
  -7   3   3     1064.75      908.62      7.12 o
  -6   3   3       36.07       58.33      5.40 o
  -5   3   3     5840.78     6304.12     18.73 o
  -4   3   3     7853.26     7068.77   1091.53 o
  -3   3   3     4187.36     3998.27     74.82 o
  -2   3   3      739.68      604.75     87.45 o
  -1   3   3    13624.28    12689.20     33.03 o
   2   3   3    11045.25    11212.35     85.37 o
   5   3   3    15403.51    15240.47     30.90 o
   6   3   3     1409.09     1607.23     10.72 o
   7   3   3      600.70      676.24      7.90 o
   8   3   3     2772.15     3284.29     13.80 o
   9   3   3     2001.65     2360.51     11.94 o
  10   3   3      609.22      606.81      6.85 o
  11   3   3       27.18       42.39      5.95 o
 -11   4   3      900.28      632.23      7.18 o
 -10   4   3      680.19      741.85      8.29 o
  -9   4   3       38.04       36.76      5.49 o
  -8   4   3     2940.48     3536.40     13.53 o
  -7   4   3     5051.19     5559.66     16.51 o
  -6   4   3     3522.98     3829.35     14.22 o
  -5   4   3       64.92       57.72      6.99 o
  -4   4   3     2565.84     2975.90     79.98 o
  -3   4   3    13679.13    12889.39   1620.37 o
  -2   4   3    21649.25    19679.60     36.05 o
  -1   4   3     3489.24     3136.04     15.94 o
   1   4   3     9722.01     9829.28     36.15 o
   4   4   3      872.41      965.46      9.70 o
   5   4   3     1731.94     1369.72      9.76 o
   6   4   3     4348.36     4940.14     17.24 o
   7   4   3     1576.95     1268.11      8.80 o
   8   4   3      615.85      577.10      6.49 o
   9   4   3       90.42      112.33      5.74 o
  10   4   3      251.64      286.27      7.14 o
  11   4   3      681.42      756.30      9.28 o
 -11   5   3        1.60       -0.21      5.82 o
 -10   5   3      163.51      180.51      6.41 o
  -9   5   3     1406.56     1636.58     10.37 o
  -8   5   3     2618.77     2207.06     10.70 o
  -7   5   3     1103.10     1192.83      9.11 o
  -6   5   3     1833.10     1479.42      8.94 o
  -5   5   3     5266.07     5684.10    112.46 o
  -4   5   3     8989.54     9719.70    273.08 o
  -3   5   3     2579.24     2468.55      9.09 o
  -2   5   3      273.12      213.84      5.19 o
  -1   5   3     7886.79     6933.85     21.28 o
   2   5   3      615.72      754.16     10.75 o
   3   5   3     1301.38     1250.39     58.32 o
   4   5   3     9128.57     9389.16     25.34 o
   5   5   3     7197.90     7488.66     22.04 o
   6   5   3     1069.95      868.82      7.92 o
   7   5   3        0.16        4.75      3.85 o
   8   5   3     1322.44     1539.62     10.60 o
   9   5   3      871.06      941.52      9.17 o
  10   5   3       82.42      105.65      6.35 o
  11   5   3       23.06       26.41      6.10 o
 -11   6   3      530.23      498.58      6.87 o
 -10   6   3      425.52      384.42      6.16 o
  -9   6   3       53.22       51.02      5.78 o
  -8   6   3     1293.97     1436.67      9.82 o
  -7   6   3     2194.07     1912.98     10.03 o
  -6   6   3     7254.97     6949.84    856.13 o
  -5   6   3      334.89      357.93      5.95 o
  -4   6   3     1072.21     1170.43     33.83 o
  -3   6   3     3920.01     3337.83     13.51 o
  -2   6   3     6466.84     6049.67     18.94 o
  -1   6   3     4656.09     4420.28     16.48 o
   1   6   3      187.28      167.19      6.87 o
   2   6   3     7176.18     7761.17     25.53 o
   3   6   3     3056.20     3566.59    208.08 o
   4   6   3      778.34      797.82    157.23 o
   5   6   3      244.73      237.49      6.45 o
   6   6   3     2565.08     2727.51     13.41 o
   7   6   3     2946.50     3111.45     14.33 o
   8   6   3      131.30      139.46      4.57 o
   9   6   3        7.74       21.49      5.43 o
  10   6   3      551.73      472.04      8.21 o
  11   6   3      361.24      408.57      8.38 o
 -10   7   3      157.89      125.95      6.58 o
  -9   7   3      150.07      129.87      4.75 o
  -8   7   3      189.39      246.77      6.43 o
  -7   7   3        1.73       13.59      5.38 o
  -6   7   3       66.03       78.66      4.28 o
  -5   7   3      927.64      718.60     90.69 o
  -4   7   3       82.03      147.48      6.07 o
  -3   7   3        3.02       14.16      5.13 o
  -2   7   3      451.88      370.66      5.59 o
  -1   7   3     1241.57     1054.07      8.04 o
   1   7   3      240.04      231.60      6.79 o
   2   7   3       16.55       58.44      5.89 o
   3   7   3     1776.79     1859.78     12.59 o
   4   7   3     3041.01     3062.85    454.25 o
   5   7   3     1321.41     1479.31     10.85 o
   6   7   3       24.97       39.94      5.57 o
   7   7   3      278.95      320.85      6.93 o
   8   7   3      255.44      242.45      6.79 o
   9   7   3      314.70      274.27      5.80 o
  10   7   3      225.09      217.67      7.23 o
 -10   8   3        0.80        7.79      4.27 o
  -9   8   3        4.58        5.38      4.19 o
  -8   8   3        1.83       10.72      5.72 o
  -7   8   3      141.20      139.63      6.58 o
  -6   8   3      167.47      213.27      4.60 o
  -5   8   3      130.64      181.02      6.07 o
  -4   8   3        4.65       -0.42      3.83 o
  -3   8   3      104.26      137.82      5.97 o
  -2   8   3      102.73      107.03      5.97 o
  -1   8   3      666.14      628.49      7.69 o
   1   8   3        5.93       18.35      5.47 o
   2   8   3      143.00      151.42      6.37 o
   3   8   3      248.91      306.00      7.04 o
   4   8   3       26.98       42.08      5.93 o
   5   8   3        5.00       11.30      3.74 o
   6   8   3       37.40       44.18      5.86 o
   7   8   3        2.23        0.59      5.38 o
   8   8   3       54.97       52.99      5.84 o
   9   8   3        6.53       11.31      4.11 o
  10   8   3        5.91       -0.63      6.20 o
  -9   9   3      165.36      137.89      6.85 o
  -8   9   3       11.65       24.74      5.68 o
  -7   9   3        2.62        0.37      3.88 o
  -6   9   3       53.82       54.40      4.23 o
  -5   9   3        3.71       21.47      5.63 o
  -4   9   3      203.63      150.33      4.75 o
  -3   9   3      209.05      257.41      6.26 o
  -2   9   3      143.60      141.39      4.48 o
  -1   9   3      250.62      251.67      5.11 o
   0   9   3      645.16      626.60      8.40 o
   1   9   3     1745.27     1716.42     11.69 o
   2   9   3      374.62      379.67      7.33 o
   3   9   3       22.43       24.63      3.98 o
   4   9   3     1000.76      921.50      8.36 o
   5   9   3      801.98      729.17      7.75 o
   7   9   3       32.21       26.81      4.06 o
   8   9   3       10.79       23.08      5.68 o
   9   9   3       13.98        5.89      6.14 o
  -7  10   3      656.81      803.85      9.09 o
  -6  10   3     1029.03     1302.65     10.16 o
  -5  10   3      197.91      193.69      6.26 o
  -4  10   3       12.45       15.37      5.38 o
  -3  10   3      859.74      951.45      8.67 o
  -2  10   3      733.79      765.18      6.95 o
  -1  10   3      149.73      143.63      5.84 o
   0  10   3       22.67       24.13      4.78 o
   1  10   3      418.82      490.12      7.75 o
   2  10   3     1130.34     1066.78      9.01 o
   3  10   3      577.41      726.01      8.73 o
   4  10   3      393.94      449.44      7.88 o
   5  10   3       86.59      108.96      6.18 o
  -7  11   3      149.26      159.32      6.77 o
  -6  11   3      339.81      277.01      5.89 o
  -5  11   3     1436.89     1727.73     11.52 o
  -4  11   3      756.61      751.00      8.55 o
  -3  11   3      202.48      186.04      4.80 o
  -2  11   3      335.45      252.04      5.26 o
  -1  11   3      991.95      927.26      7.41 o
   0  11   3     2907.19     2603.95    235.76 o
   1  11   3     1905.45     2154.63     13.09 o
   2  11   3        0.31        3.35      5.38 o
   3  11   3      843.25      963.89      9.70 o
   4  11   3     2099.47     2713.87     14.79 o
   5  11   3     1879.70     2102.37     13.64 o
  -7  12   3     1170.80     1044.58     11.50 o
  -6  12   3      977.03      952.21     10.68 o
  -5  12   3       17.60       18.22      5.86 o
  -4  12   3      172.71      167.42      6.79 o
  -3  12   3     1291.12     1188.20     10.33 o
  -2  12   3     2024.09     2288.00     12.65 o
  -1  12   3     1151.55     1213.98      7.95 o
   0  12   3       37.29       36.25      4.25 o
   1  12   3      537.50      588.10      8.57 o
   2  12   3     1997.01     2204.28     14.05 o
   3  12   3     1503.47     1710.05     12.92 o
   4  12   3      797.44      946.84     10.56 o
   5  12   3       92.46      115.45      6.39 o
  -5  13   3     1222.91      835.49      9.80 o
  -4  13   3     1149.26      814.28      9.13 o
  -3  13   3      390.26      323.39      6.30 o
  -2  13   3        6.04       19.04      5.72 o
  -1  13   3      537.77      537.18     21.34 o
   0  13   3      823.41      827.15     80.02 o
   1  13   3      902.67      844.96     93.21 o
   2  13   3      139.92      154.18      6.74 o
   3  13   3       75.92       82.72      6.12 o
   4  13   3      810.40      823.74     11.06 o
   5  13   3      773.12      836.71     11.16 o
  -4  14   3      335.26      191.95      6.45 o
  -3  14   3      908.22      733.53     10.87 o
  -2  14   3      466.59      390.97      8.90 o
  -1  14   3      136.94      101.58     17.23 o
   0  14   3       16.34       13.90      3.85 o
   1  14   3      322.01      294.74     22.15 o
   2  14   3      390.37      314.92      5.20 o
   3  14   3      269.79      211.83      8.15 o
 -12   0   4      834.18      661.85      7.41 o
 -11   0   4      870.02      731.16      7.18 o
 -10   0   4       36.42       36.47      3.92 o
  -9   0   4      527.75      640.99      7.39 o
  -8   0   4     9010.37     7998.26     18.43 o
  -7   0   4     8384.18     7195.52     17.83 o
  -6   0   4     7429.22     7411.69     19.38 o
  -5   0   4     1972.10     2093.18     11.88 o
  -4   0   4     7001.72     6295.41     20.25 o
  -2   0   4     7601.47     7617.96     39.28 o
  -1   0   4     7501.14     7516.34    787.49 o
  11   0   4      703.08      854.89      9.09 o
  12   0   4      684.68      664.99      9.70 o
 -12   1   4        8.94       11.65      3.79 o
 -11   1   4      716.38      806.39      6.05 o
 -10   1   4     1484.30     1513.03    117.83 o
  -9   1   4     1874.86     1637.27     26.38 o
  -8   1   4     1619.22     1570.65    127.24 o
  -7   1   4      399.92      457.71      6.89 o
  -6   1   4     5444.57     5902.71     17.41 o
  -5   1   4    16772.75    13224.31     26.14 o
  -4   1   4     7291.54     7380.35     21.72 o
  -3   1   4       21.00       26.77      3.57 o
  -2   1   4     2049.26     1967.61    179.92 o
   0   1   4     4799.30     4033.14     47.97 o
  10   1   4      326.18      347.91      7.00 o
  11   1   4       10.39       18.64      3.96 o
  12   1   4      260.43      270.08     21.44 o
 -12   2   4      793.18      809.38      7.12 o
 -11   2   4      390.67      373.42     21.95 o
 -10   2   4        5.70        5.14     11.41 o
  -9   2   4      539.58      703.07      7.73 o
  -8   2   4     1957.06     1716.30      9.17 o
  -7   2   4     3124.22     2523.09     11.02 o
  -6   2   4     3119.78     2459.92     11.21 o
  -5   2   4     1050.13      830.89      7.60 o
  -4   2   4    19276.51    20602.28     35.04 o
  -3   2   4    11620.84    10153.99    144.06 o
  -2   2   4     7366.08     5595.83     17.71 o
  -1   2   4      169.00      232.84      8.48 o
   1   2   4     2839.56     2773.97     31.86 o
   7   2   4     2214.09     2234.14     12.04 o
   8   2   4      529.91      484.96      6.07 o
   9   2   4       18.20       13.80      3.88 o
  10   2   4      747.45      658.56      7.16 o
  11   2   4      392.60      461.84      7.98 o
 -12   3   4       16.85       17.85      4.32 o
 -11   3   4       80.24       73.40      3.56 o
 -10   3   4      367.73      446.76      7.21 o
  -9   3   4      248.57      276.78      6.28 o
  -8   3   4        0.74        6.49      5.01 o
  -7   3   4      687.04      624.04      6.45 o
  -6   3   4     1163.45     1363.33      9.64 o
  -5   3   4     3586.16     3289.66     13.87 o
  -4   3   4      212.02      264.43      4.75 o
  -3   3   4       58.27       71.91      4.39 o
  -2   3   4     3490.92     2766.98    340.77 o
  -1   3   4      830.80      918.65     10.68 o
   1   3   4      593.71      489.26     12.21 o
   2   3   4     1112.57     1279.80     15.04 o
   3   3   4     2149.23     1909.63     14.62 o
   4   3   4      256.43      287.84      7.14 o
   5   3   4      383.72      411.55      7.37 o
   6   3   4      570.22      437.63      5.95 o
   7   3   4      688.82      798.73      8.09 o
   8   3   4       53.38       53.48      5.68 o
   9   3   4       60.94       82.13      5.74 o
  10   3   4        0.09        9.68      5.70 o
  11   3   4       92.38       78.07      4.59 o
 -11   4   4        0.15       15.40      5.68 o
 -10   4   4       20.28       24.78      4.15 o
  -9   4   4        0.70       -3.71      3.71 o
  -8   4   4       37.45       50.04      5.43 o
  -7   4   4        7.60       12.71      5.11 o
  -6   4   4     2394.46     2682.41     12.23 o
  -5   4   4       93.19      102.38     17.90 o
  -4   4   4        0.21       -1.19      3.95 o
  -3   4   4      525.05      536.89      5.62 o
  -2   4   4       68.63       70.71      4.48 o
  -1   4   4      419.97      462.26      8.15 o
   1   4   4     1806.49     1819.41     18.50 o
   2   4   4       26.43       24.38      4.88 o
   3   4   4     1508.67     1780.60     13.78 o
   4   4   4      146.71      127.69      5.80 o
   5   4   4      563.15      622.10      8.29 o
   6   4   4        9.50       31.84      5.70 o
   7   4   4       18.64       18.54      4.00 o
   8   4   4      143.15      126.37      4.36 o
   9   4   4       15.77       17.45      5.40 o
  10   4   4      454.79      478.76      7.81 o
  11   4   4       66.76       77.58      4.71 o
 -11   5   4        0.41       -5.93      5.93 o
 -10   5   4      199.77      193.16      6.45 o
  -9   5   4      184.99      238.53      6.51 o
  -8   5   4      705.26      762.90      8.23 o
  -7   5   4      177.08      131.31      4.36 o
  -6   5   4      316.21      251.94     33.82 o
  -5   5   4     1745.32     1534.57     70.17 o
  -4   5   4     2127.46     1789.73    220.80 o
  -3   5   4      411.67      444.39     50.45 o
  -2   5   4      171.27      239.14      6.70 o
  -1   5   4     1710.69     1616.59     11.29 o
   1   5   4      141.27      113.19      7.08 o
   2   5   4       11.79        6.87      5.57 o
   3   5   4       24.59       36.12      4.03 o
   4   5   4     2079.76     1647.72     11.35 o
   5   5   4      548.60      506.37      7.94 o
   6   5   4       23.36       11.60      3.77 o
   7   5   4      311.69      353.00      7.04 o
   8   5   4       92.89       97.19      5.82 o
   9   5   4        4.56        5.26      5.53 o
  10   5   4       27.48       24.30      4.11 o
  11   5   4       29.97       25.70      4.48 o
 -11   6   4       11.65        8.96      4.31 o
 -10   6   4       47.23       44.24      4.40 o
  -9   6   4       72.58       78.21      5.97 o
  -8   6   4      619.79      734.60      8.00 o
  -7   6   4     1488.58     1698.93     10.37 o
  -6   6   4      157.88      172.83     16.30 o
  -5   6   4      223.66      166.55      3.94 o
  -4   6   4     2876.34     2587.00     24.82 o
  -3   6   4     3875.29     3123.78     12.92 o
  -2   6   4     2674.78     2080.71     11.00 o
  -1   6   4     1255.80     1170.95      9.36 o
   1   6   4     7454.76     8265.13     28.59 o
   2   6   4     2341.89     2426.07     15.63 o
   3   6   4      676.55      726.81      9.30 o
   4   6   4       10.77        3.27      5.43 o
   5   6   4     1530.15     1628.53     11.69 o
   6   6   4     2376.58     2513.27     13.41 o
   7   6   4     1409.77     1503.46     10.93 o
   8   6   4       53.94       49.89      5.57 o
   9   6   4       54.31       51.49      5.70 o
  10   6   4      265.32      244.23      7.21 o
 -10   7   4      996.45     1012.09      9.99 o
  -9   7   4     1395.14     1412.83     10.49 o
  -8   7   4      885.18      981.07      8.80 o
  -7   7   4       41.86       34.41      5.51 o
  -6   7   4     3744.26     3658.77    416.18 o
  -5   7   4    12902.95    12633.82   1396.68 o
  -4   7   4     4781.90     3901.93     13.97 o
  -3   7   4      359.92      356.90      6.43 o
  -2   7   4     1816.25     1906.07     11.12 o
  -1   7   4     8559.33     7021.78     18.50 o
   1   7   4      975.37      901.94      9.99 o
   2   7   4      167.41      208.01      6.58 o
   3   7   4     4758.66     4903.40     19.94 o
   4   7   4     2521.72     2756.75     16.19 o
   5   7   4     1244.55     1196.16     10.28 o
   6   7   4       17.23       22.96      5.45 o
   7   7   4     1671.51     1367.17     10.05 o
   8   7   4     1205.43      995.27      8.76 o
   9   7   4      861.43      725.28      7.98 o
  10   7   4       60.88       77.63      6.35 o
 -10   8   4       74.76       44.82      4.82 o
  -9   8   4      412.14      395.65      6.14 o
  -8   8   4     2064.80     2303.18     12.59 o
  -7   8   4     2446.68     2747.40     54.97 o
  -6   8   4      481.87      561.46     72.55 o
  -5   8   4       18.57       34.90      5.57 o
  -4   8   4     5262.34     5159.07     16.69 o
  -3   8   4     4932.77     4299.84     14.49 o
  -2   8   4     1302.56     1485.85      9.68 o
  -1   8   4      123.01      150.83      5.76 o
   0   8   4     2188.69     2126.71     13.51 o
   1   8   4     2608.48     2596.53     14.91 o
   2   8   4     3100.42     3351.24     16.69 o
   3   8   4     2784.92     3037.11     15.69 o
   4   8   4      291.11      314.06      7.02 o
   6   8   4     4452.81     4754.83     18.64 o
   7   8   4     1411.38     1463.81     11.27 o
   8   8   4       90.11       90.34      6.14 o
   9   8   4      215.48      193.08      5.45 o
  10   8   4      625.19      526.06      9.45 o
  -9   9   4      888.10      913.90      9.93 o
  -8   9   4      163.63      126.18      4.96 o
  -7   9   4       37.53       36.74      4.21 o
  -6   9   4     1251.98     1041.00      8.06 o
  -5   9   4     2690.45     3446.23     14.24 o
  -4   9   4     2772.32     2351.32     11.04 o
  -3   9   4        8.60       33.39      5.55 o
  -2   9   4      671.37      647.50      7.54 o
  -1   9   4     2927.35     2480.47     11.06 o
   0   9   4     1481.55     1712.23     11.94 o
   1   9   4      820.67      871.52      9.49 o
   2   9   4      151.25      155.50      6.39 o
   3   9   4     2329.40     3056.80     15.37 o
   4   9   4     2733.97     3290.96     15.75 o
   7   9   4      541.64      593.07      8.69 o
   8   9   4      647.03      639.25      9.13 o
   9   9   4      683.89      549.71      9.36 o
  -7  10   4      587.35      621.80      8.32 o
  -6  10   4       77.12       79.20      4.40 o
  -5  10   4      215.25      260.90      6.72 o
  -4  10   4     1536.30     1369.58      9.26 o
  -3  10   4     1590.91     1412.37      9.13 o
  -2  10   4     1004.05     1064.16      8.69 o
  -1  10   4        7.99       14.05      3.75 o
   0  10   4      798.62      687.53     11.71 o
   1  10   4     2108.68     2433.99     13.95 o
   2  10   4     1869.97     2159.35     13.30 o
   3  10   4      374.72      429.90      7.60 o
   4  10   4      107.82      135.69      6.28 o
   5  10   4      321.73      412.49      7.62 o
  -7  11   4       64.32       43.48      6.33 o
  -6  11   4      259.97      253.66      7.39 o
  -5  11   4      387.72      471.33      7.77 o
  -4  11   4      123.66      128.55      4.67 o
  -3  11   4      133.30      151.04      6.01 o
  -2  11   4      404.08      399.06      7.23 o
  -1  11   4      494.58      624.42      7.77 o
   0  11   4       99.15       96.02     11.00 o
   1  11   4       62.85       69.06      5.89 o
   2  11   4       34.69       44.28      5.57 o
   3  11   4      237.62      319.43      7.33 o
   4  11   4      456.84      587.16      8.61 o
   5  11   4      305.64      338.68      7.65 o
  -7  12   4      155.90      141.26      7.21 o
  -6  12   4      135.92      141.87      6.81 o
  -5  12   4      197.16      194.32      7.00 o
  -4  12   4      181.74      240.84      6.93 o
  -3  12   4       27.00       42.67      4.27 o
  -2  12   4       34.42       54.40      5.74 o
  -1  12   4      289.61      308.28     12.87 o
   0  12   4       36.54       37.30      3.71 o
   1  12   4        2.74        7.85      5.43 o
   2  12   4      128.38      154.96      6.77 o
   3  12   4       50.51       72.31      6.22 o
   4  12   4       31.51       39.11      6.05 o
   5  12   4       15.26       30.33      6.05 o
  -5  13   4      255.81      205.33      5.80 o
  -4  13   4      150.58      160.03      6.87 o
  -3  13   4        3.94       11.14      5.78 o
  -2  13   4       81.90      103.70      6.22 o
  -1  13   4      275.87      258.28      4.99 o
   0  13   4       41.39       58.82      4.06 o
   1  13   4       48.05       51.75      4.19 o
   2  13   4       14.31       15.35      5.86 o
   3  13   4      210.79      258.54      7.60 o
   4  13   4      407.46      439.82      9.01 o
   5  13   4       82.03       87.51      6.87 o
  -3  14   4      545.41      542.44      9.15 o
  -2  14   4      389.01      273.99     27.55 o
  -1  14   4       47.00       51.90      4.66 o
   0  14   4        3.15        5.02      3.36 o
   1  14   4      175.92      160.53     15.60 o
   2  14   4      306.55      232.91      9.51 o
   3  14   4      225.42      216.83      8.06 o
 -12   1   5        0.86       -4.45      7.46 o
 -11   1   5       67.72       67.98      7.03 o
 -10   1   5      359.32      352.81     23.07 o
  -9   1   5       91.11       89.08     11.31 o
  -8   1   5       55.05       45.68      7.29 o
  -7   1   5     1612.61     1549.58    212.58 o
  -6   1   5     2195.62     2580.25      8.61 o
  -5   1   5      741.66      651.65     44.78 o
  -4   1   5      582.45      675.67     20.09 o
  -3   1   5      775.96      752.18     65.47 o
  -1   1   5     3407.32     3128.57    148.48 o
   0   1   5     6793.92     5640.32     44.62 o
  10   1   5       47.79       57.66      5.70 o
  11   1   5       85.85       74.23      6.07 o
 -12   2   5      645.63      589.64     84.42 o
 -11   2   5       68.52       59.51      3.90 o
 -10   2   5       22.94       23.26      3.13 o
  -9   2   5     1098.37     1248.38      6.48 o
  -8   2   5     1590.65     1290.92      8.11 o
  -7   2   5     1891.94     1943.60     10.58 o
  -6   2   5       36.66       43.15      5.51 o
  -5   2   5      473.83      414.56      5.93 o
  -4   2   5     7421.74     6520.50    885.23 o
  -3   2   5     1420.77     1027.71    134.11 o
  -2   2   5       56.83       97.63      4.91 o
  -1   2   5     1831.79     1569.77    133.93 o
   1   2   5     1856.55     1824.31     29.79 o
   7   2   5      296.41      256.36      5.28 o
   8   2   5      555.73      499.06      6.07 o
   9   2   5     1513.52     1621.14     10.58 o
  10   2   5      872.94     1093.53      9.76 o
  11   2   5      334.88      358.55      7.71 o
 -12   3   5      102.92       84.49      4.00 o
 -11   3   5      581.97      590.83     14.74 o
 -10   3   5     1570.44     1482.49    214.18 o
  -9   3   5      526.26      469.11      5.57 o
  -8   3   5      261.88      253.53      4.78 o
  -7   3   5     1675.58     1509.43      8.78 o
  -6   3   5     9954.87     8719.01     19.98 o
  -5   3   5     7698.76     6783.91    742.29 o
  -4   3   5      269.64      186.89      4.50 o
  -3   3   5    10740.92     8766.83    284.11 o
  -1   3   5    16546.51    15857.00     34.02 o
   0   3   5     4448.45     3547.54     43.38 o
   2   3   5     6193.70     4882.48     28.32 o
   3   3   5     9586.22     9286.17     31.19 o
   4   3   5     3438.04     3370.84     16.99 o
   5   3   5      709.65      554.92      6.89 o
   6   3   5      186.22      208.22      6.14 o
   7   3   5     1436.49     1534.19     10.51 o
   8   3   5     1973.02     2549.99     12.90 o
   9   3   5      283.25      233.84      5.22 o
  10   3   5      188.81      208.73      6.62 o
  11   3   5      586.04      694.44      9.24 o
 -11   4   5      325.00      310.60      6.70 o
 -10   4   5      158.45      148.55      6.35 o
  -9   4   5     1028.32     1254.56      9.30 o
  -8   4   5     1376.36     1439.58      9.51 o
  -7   4   5      887.39      974.53      8.21 o
  -6   4   5        4.76        6.68      5.34 o
  -5   4   5     3112.76     3186.89    564.44 o
  -4   4   5    11690.51     9819.70     15.97 o
  -3   4   5    16826.94    17071.87     21.94 o
  -2   4   5       16.02       54.84      5.84 o
  -1   4   5     8123.84     7862.65     22.91 o
   3   4   5     2484.41     2698.87     17.32 o
   4   4   5      403.06      359.58      7.31 o
   5   4   5     9200.78    10133.33     26.45 o
   6   4   5     6465.08     7589.37     22.04 o
   7   4   5     2939.89     2972.05     14.26 o
   8   4   5        5.22        6.72      5.24 o
   9   4   5     1713.30     1569.19     10.05 o
  10   4   5     1789.83     1507.53     10.39 o
  11   4   5      587.70      626.12      9.03 o
 -11   5   5      572.41      501.59      6.91 o
 -10   5   5      787.08      699.28      7.02 o
  -9   5   5      632.05      631.94      7.96 o
  -8   5   5        0.88       14.18      3.73 o
  -7   5   5     1834.12     1600.02      9.01 o
  -6   5   5     4489.38     4312.18    405.33 o
  -5   5   5     1875.83     1792.71    200.07 o
  -4   5   5      490.88      411.10     54.93 o
  -3   5   5     3046.98     3482.86     75.69 o
  -2   5   5     7616.26     5247.33     17.11 o
  -1   5   5     8720.74     6837.18     19.61 o
   1   5   5       12.22       47.09      6.07 o
   2   5   5     3287.13     2876.79     19.25 o
   3   5   5     3027.01     2853.37     17.18 o
   4   5   5     5808.45     6278.32     22.77 o
   5   5   5      536.52      588.86      8.29 o
   6   5   5      268.03      288.89      6.70 o
   7   5   5     2653.93     2245.60     11.88 o
   8   5   5     1647.44     1696.54     11.54 o
   9   5   5      105.99      136.07      5.99 o
  10   5   5       46.13       59.55      5.99 o
  11   5   5      190.07      193.83      7.12 o
 -11   6   5       28.32       35.57      4.59 o
 -10   6   5       64.10       47.04      4.27 o
  -9   6   5      693.91      659.97      6.79 o
  -8   6   5      804.11      668.05      6.77 o
  -7   6   5      855.25      867.37      7.21 o
  -6   6   5        1.57        3.63      7.87 o
  -5   6   5     2642.77     2567.25    282.00 o
  -4   6   5     1656.19     1638.75    235.96 o
  -3   6   5     3335.33     3414.66     13.89 o
  -2   6   5     1338.93     1552.10     10.41 o
  -1   6   5      866.90      983.46      8.82 o
   1   6   5     7076.70     7198.85     28.76 o
   2   6   5     2092.59     2180.98     15.90 o
   3   6   5      120.07      114.47      6.16 o
   4   6   5      352.62      420.93      7.83 o
   5   6   5     3019.57     3289.53     16.09 o
   6   6   5     2667.12     2672.19     14.26 o
   7   6   5      224.90      276.03      6.87 o
   8   6   5      301.06      361.97      7.06 o
   9   6   5      903.87      991.69     10.49 o
  10   6   5      515.53      570.21      8.94 o
 -10   7   5      122.56      131.29      6.72 o
  -9   7   5       25.10       39.15      5.86 o
  -8   7   5       18.00       16.67      3.88 o
  -7   7   5      119.56       94.87      3.72 o
  -6   7   5      783.32      873.74     23.87 o
  -5   7   5     3014.47     3247.88    435.23 o
  -4   7   5      539.99      582.80      7.48 o
  -3   7   5       64.48       63.01      4.19 o
  -2   7   5     2875.51     2111.53     10.60 o
  -1   7   5     1838.75     1600.46      9.34 o
   0   7   5      440.76      485.59      8.50 o
   1   7   5        0.15       13.20      5.36 o
   2   7   5      117.71      141.49      6.49 o
   3   7   5     1637.74     1846.31     13.57 o
   5   7   5       70.51       75.32      5.70 o
   6   7   5      285.40      303.05      7.10 o
   7   7   5      318.60      283.25      5.66 o
   8   7   5      298.21      245.59      5.70 o
   9   7   5      191.19      179.13      6.93 o
  10   7   5       36.59       47.36      6.30 o
 -10   8   5        1.92        4.61      4.25 o
  -9   8   5        1.81       12.94      4.44 o
  -8   8   5       19.12       42.83      5.84 o
  -7   8   5       21.78       30.46      8.17 o
  -6   8   5       46.53       65.37     10.03 o
  -5   8   5      546.95      634.18      7.69 o
  -4   8   5      524.44      464.65      5.97 o
  -3   8   5      351.59      445.79      7.04 o
  -2   8   5       36.76       46.04      3.98 o
  -1   8   5      261.84      188.33      4.73 o
   0   8   5      517.54      531.59      8.55 o
   1   8   5      342.32      498.39      8.46 o
   2   8   5      543.15      546.80      9.28 o
   3   8   5       63.90       64.93      5.91 o
   6   8   5       12.58       11.50      5.57 o
   7   8   5       41.33       36.28      5.76 o
   8   8   5       16.09       25.58      5.51 o
   9   8   5       10.44       15.86      5.80 o
  -9   9   5      176.28      147.71      6.85 o
  -8   9   5       27.62       27.65      4.36 o
  -7   9   5        0.32       -3.98      3.98 o
  -6   9   5      144.30      167.11      4.92 o
  -5   9   5      866.11      978.30      8.44 o
  -4   9   5      248.59      348.71      6.87 o
  -3   9   5     1120.92      994.27      7.75 o
  -2   9   5     1218.94     1357.34      9.55 o
  -1   9   5      217.10      160.15      4.55 o
   0   9   5       80.08       94.19      5.86 o
   1   9   5      102.53       99.93      5.99 o
   2   9   5      120.96      187.89      6.56 o
   3   9   5      394.29      436.24      7.90 o
   4   9   5      131.76      237.15      6.81 o
   7   9   5       42.39       51.55      4.50 o
   8   9   5       77.59       42.48      4.38 o
   9   9   5       62.96       65.81      6.66 o
  -7  10   5      390.86      339.72      6.10 o
  -6  10   5       80.66      104.88      6.16 o
  -5  10   5      510.33      467.24      6.45 o
  -4  10   5      943.74      735.54      6.98 o
  -3  10   5     1203.07     1441.99      9.78 o
  -2  10   5      187.09      171.95      5.86 o
  -1  10   5        9.85       29.43      5.17 o
   0  10   5      320.82      367.90     16.30 o
   1  10   5     1493.75     1772.58     12.65 o
   2  10   5      413.54      450.30      8.06 o
   3  10   5      141.59      151.25      6.28 o
   4  10   5       16.58       17.22      5.51 o
  -8  11   5        5.75        9.13      4.46 o
  -7  11   5     1143.24     1060.33     10.91 o
  -6  11   5     2240.21     1836.04     11.92 o
  -5  11   5     1460.49     1552.02     11.19 o
  -4  11   5       29.61       53.73      5.86 o
  -3  11   5      705.85      616.46      6.72 o
  -2  11   5     3002.23     3334.40     13.87 o
  -1  11   5     2577.05     2689.21     74.77 o
   0  11   5     1224.06     1533.61     56.83 o
   1  11   5      326.27      405.72      7.77 o
   2  11   5      981.65     1263.15     11.35 o
   3  11   5     1744.23     2073.84     13.99 o
   4  11   5      967.88     1086.97     10.85 o
  -7  12   5      449.46      427.80      9.03 o
  -6  12   5       29.97       27.90      4.48 o
  -5  12   5      384.47      288.78      6.16 o
  -4  12   5     1815.10     1489.51     10.41 o
  -3  12   5     1662.92     1761.96     11.77 o
  -2  12   5      202.09      233.19      6.47 o
  -1  12   5      619.93      750.31      6.24 o
   0  12   5     2076.40     2309.62     41.63 o
   1  12   5     1340.36     1392.70    145.31 o
   2  12   5      328.38      405.54      8.04 o
   3  12   5        0.58       11.90      5.76 o
   4  12   5      487.77      538.69      9.15 o
  -5  13   5      542.94      473.74      9.30 o
  -4  13   5       45.13       29.39      6.35 o
  -3  13   5      373.03      263.06      7.44 o
  -2  13   5     1524.02     1390.69    214.85 o
  -1  13   5      962.74      962.14     16.11 o
   0  13   5      318.82      362.80     19.16 o
   1  13   5       27.61       48.76      4.29 o
   2  13   5      518.67      491.12      9.36 o
   3  13   5      685.06      749.36     11.02 o
   4  13   5      529.42      463.37      9.57 o
  -3  14   5      256.48      199.11      7.60 o
  -2  14   5       10.50       10.90      7.65 o
  -1  14   5       16.75        9.45      4.14 o
   0  14   5      564.31      432.36     42.74 o
   1  14   5      675.18      557.12     41.66 o
   2  14   5      265.63      241.06     17.28 o
   3  14   5       11.16        6.14      6.39 o
 -12   0   6      469.52      420.87      6.54 o
 -11   0   6       33.32       49.03      5.91 o
 -10   0   6     1671.79     1681.88      9.34 o
  -9   0   6     2695.47     2459.38     10.77 o
  -8   0   6     2977.28     2675.25     11.14 o
  -7   0   6     1162.59     1183.18      8.82 o
  -6   0   6      446.96      517.91      7.04 o
  -5   0   6     3716.98     2856.01     12.65 o
  -4   0   6     9486.99    10842.98     26.01 o
  -3   0   6    10674.53    11829.73     29.76 o
  -2   0   6      638.51      533.64     42.47 o
  -1   0   6    10736.07     8235.11     94.35 o
   0   0   6    10361.53     8009.13     34.92 o
 -12   1   6     1094.08      842.85    144.04 o
 -11   1   6     1483.42     1340.47     12.87 o
 -10   1   6      824.00      837.08     65.90 o
  -9   1   6       66.38       52.40      3.15 o
  -8   1   6     2412.57     2720.82     24.30 o
  -7   1   6     6357.24     7287.76     13.19 o
  -6   1   6     8767.25     8491.10   1168.57 o
  -5   1   6     2090.93     2127.72    306.88 o
  -4   1   6     1847.45     1853.94    114.03 o
  -3   1   6     6388.24     6213.96    490.96 o
  -2   1   6    21788.80    20946.00     41.81 o
   0   1   6     2979.11     2454.25     26.18 o
  10   1   6      471.05      583.37      8.04 o
  11   1   6      401.11      464.58      7.94 o
 -12   2   6       61.24       62.69      3.34 o
 -11   2   6      421.55      410.25     59.39 o
 -10   2   6     1040.91     1061.04    149.17 o
  -9   2   6     2120.90     2111.46    223.91 o
  -8   2   6      742.87      749.85     90.90 o
  -7   2   6       71.32       61.56      6.78 o
  -6   2   6      365.56      394.46      6.79 o
  -5   2   6     6579.39     4924.10     15.84 o
  -4   2   6     6337.46     6032.42    817.77 o
  -3   2   6     1102.99      942.95    133.77 o
  -2   2   6        1.98       15.02      3.12 o
  -1   2   6    16087.21    13330.30     33.12 o
   1   2   6     5945.24     5423.41     52.05 o
   8   2   6     1137.88     1051.16      8.27 o
   9   2   6     1379.51     1667.35     11.06 o
  10   2   6      281.98      253.84      5.32 o
  11   2   6       11.61        3.39      5.97 o
 -11   3   6      466.98      493.89     69.85 o
 -10   3   6      441.85      436.03     45.93 o
  -9   3   6      110.22      101.06     15.55 o
  -8   3   6       42.41       31.10      3.71 o
  -7   3   6        3.07       20.46      5.05 o
  -6   3   6      162.36      167.86      5.89 o
  -5   3   6      468.37      541.07     20.68 o
  -4   3   6       29.10       32.97      5.76 o
  -3   3   6     1347.78     1255.15     18.64 o
  -2   3   6     4105.23     3638.82     18.50 o
  -1   3   6      232.60      174.42      5.55 o
   2   3   6     4307.32     4465.00     29.24 o
   3   3   6     2106.86     1884.60     15.40 o
   4   3   6      292.47      383.19      7.50 o
   5   3   6        4.55        7.41      5.28 o
   6   3   6      753.48      828.98      8.84 o
   7   3   6        3.28       17.93      5.19 o
   8   3   6      508.15      600.35      7.83 o
   9   3   6       89.62       77.71      5.97 o
  10   3   6        1.52        8.36      3.85 o
  11   3   6       12.89        4.50      4.27 o
 -11   4   6        0.01        0.67      9.90 o
 -10   4   6        4.72        9.30      3.90 o
  -9   4   6       19.11        8.38      5.34 o
  -8   4   6      267.77      238.01      4.82 o
  -7   4   6       31.41       37.26      5.15 o
  -6   4   6      162.20      144.16      6.18 o
  -5   4   6      455.13      496.13     35.88 o
  -4   4   6      307.90      286.46     16.44 o
  -3   4   6      309.05      327.60      6.50 o
  -2   4   6      330.24      363.50      6.16 o
  -1   4   6      384.12      334.55      6.10 o
   0   4   6      439.24      464.60     14.87 o
   2   4   6      245.84      184.30      8.57 o
   3   4   6      509.21      582.45     10.31 o
   4   4   6      142.58      133.76      5.99 o
   5   4   6        0.23        5.01      5.63 o
   6   4   6        0.04       10.12      5.36 o
   7   4   6       14.91       13.49      5.57 o
   8   4   6      130.24      139.31      6.18 o
   9   4   6       98.01      111.54      6.22 o
  10   4   6       55.68       47.30      6.12 o
  11   4   6        0.35       11.31      6.12 o
 -11   5   6      386.87      375.52      7.67 o
 -10   5   6       99.30      135.58      6.33 o
  -9   5   6       14.65       25.37      5.38 o
  -8   5   6      178.81      163.94      4.59 o
  -7   5   6      350.33      340.58      6.51 o
  -6   5   6      266.81      258.36     40.80 o
  -5   5   6      202.52      174.36     35.64 o
  -4   5   6        0.18       13.24      3.23 o
  -3   5   6        1.93       18.64      3.79 o
  -2   5   6       51.69       74.88      4.55 o
  -1   5   6      789.94      729.17      8.27 o
   0   5   6      100.49      137.13      8.02 o
   1   5   6     1283.62     1259.90     16.84 o
   3   5   6     1490.44     1602.20     14.77 o
   4   5   6       94.49       95.64      5.95 o
   5   5   6       63.14       83.47      5.95 o
   6   5   6      853.19      801.37      8.96 o
   7   5   6      784.82      916.45      9.49 o
   8   5   6      504.58      569.94      8.13 o
   9   5   6      100.10       83.45      6.05 o
  10   5   6       15.72       20.42      5.95 o
 -11   6   6       89.42       71.74      6.60 o
 -10   6   6      216.67      224.00      6.87 o
  -9   6   6     1049.09     1085.38      9.49 o
  -8   6   6     1360.93     1576.77     10.16 o
  -7   6   6      482.33      513.26      7.02 o
  -6   6   6      409.94      318.78     29.09 o
  -5   6   6     1500.18     1312.74      5.93 o
  -4   6   6     2416.48     2486.18     18.88 o
  -3   6   6      470.12      399.88      5.59 o
  -2   6   6      339.75      330.03      6.66 o
  -1   6   6     4036.18     2745.90     12.09 o
   0   6   6     5373.42     5386.48     26.83 o
   1   6   6     1940.66     1948.13     17.26 o
   2   6   6       10.39       11.88      6.72 o
   4   6   6     2557.50     2331.12     15.19 o
   5   6   6     3951.65     4212.39     18.73 o
   6   6   6     2846.45     2799.65     15.23 o
   7   6   6       12.87       22.77      5.40 o
   8   6   6      514.61      446.65      6.56 o
   9   6   6      857.33      940.92     10.08 o
  10   6   6      206.23      209.31      7.39 o
 -10   7   6      405.33      396.30      7.90 o
  -9   7   6        2.44       14.96      5.63 o
  -8   7   6      667.33      576.46      6.83 o
  -7   7   6     1661.44     1397.21     48.50 o
  -6   7   6     2046.04     1850.02     23.57 o
  -5   7   6      251.50      221.65     39.29 o
  -4   7   6     1293.17     1366.04      9.51 o
  -3   7   6     3030.71     3157.53     13.24 o
  -2   7   6     5928.35     4555.82     14.77 o
  -1   7   6     1256.80     1351.65      9.47 o
   0   7   6     1125.84     1130.96     12.06 o
   1   7   6     5217.97     6093.78     26.79 o
   2   7   6     5437.81     5510.58     24.42 o
   5   7   6       18.36       18.70      5.38 o
   6   7   6     2589.85     2789.15     15.48 o
   7   7   6     1705.03     1804.69     13.09 o
   8   7   6      725.75      590.22      7.73 o
   9   7   6        1.78       -0.50      4.17 o
  10   7   6      101.48       58.50      6.66 o
 -10   8   6     1121.99      930.78      9.01 o
  -9   8   6     1820.12     1681.11     10.70 o
  -8   8   6     1131.21     1247.90     10.18 o
  -7   8   6       38.92       55.15      4.10 o
  -6   8   6       23.21       58.63      5.51 o
  -5   8   6     2506.47     2957.81     12.97 o
  -4   8   6     4571.14     4967.75     15.96 o
  -3   8   6     2640.24     2295.01     10.70 o
  -2   8   6      309.00      249.89      4.94 o
  -1   8   6     1560.33     1671.22      9.91 o
   0   8   6     3977.32     4281.20     21.01 o
   1   8   6     2193.08     2321.89     15.65 o
   2   8   6     1068.48     1241.97     11.94 o
   3   8   6     1935.28     2215.88     14.85 o
   6   8   6      268.44      275.31      7.16 o
   7   8   6       90.83      100.92      6.07 o
   8   8   6      710.54      592.86      8.02 o
   9   8   6      830.78      840.48     10.83 o
  -9   9   6       46.04       29.93      4.55 o
  -8   9   6      758.67      705.57      7.56 o
  -7   9   6     2029.46     1652.60     10.14 o
  -6   9   6     2230.33     2065.03     10.70 o
  -5   9   6      568.65      617.78      7.77 o
  -4   9   6      863.64      789.08      7.12 o
  -3   9   6     6728.33     5869.37     16.71 o
  -2   9   6     6995.50     7207.69     18.62 o
  -1   9   6     1662.82     1833.82     10.33 o
   0   9   6      144.80      150.44     27.87 o
   1   9   6     1540.20     1735.90     13.32 o
   2   9   6     4509.50     5618.92     22.73 o
   3   9   6     2316.17     2557.66     15.58 o
   7   9   6     1254.06     1210.01     11.98 o
   8   9   6      640.57      549.00      9.74 o
   9   9   6       38.13       33.74      6.33 o
  -8  10   6      876.32      647.15      8.19 o
  -7  10   6       72.08       94.34      6.39 o
  -6  10   6      111.54      144.95      6.35 o
  -5  10   6     1300.58     1646.44     10.68 o
  -4  10   6     1252.38     1147.05      8.36 o
  -3  10   6      939.38      791.70      7.12 o
  -2  10   6       29.75       31.13      5.49 o
  -1  10   6     1046.43     1261.10      9.15 o
   0  10   6     1737.64     1681.58    136.12 o
   1  10   6      371.52      477.09      8.34 o
   2  10   6        3.30       15.65      5.55 o
   3  10   6      241.52      270.27      7.08 o
  -7  11   6       71.08       67.97      4.86 o
  -6  11   6       19.27       26.31      4.38 o
  -5  11   6        4.90        5.15      4.13 o
  -4  11   6      232.62      197.98      5.07 o
  -3  11   6      472.16      554.23      7.90 o
  -2  11   6      752.81      936.98      8.82 o
  -1  11   6      282.07      284.30     32.03 o
   0  11   6      178.34      192.23     20.88 o
   1  11   6      301.59      358.32      8.82 o
   2  11   6     1013.80     1304.54     11.81 o
   3  11   6      346.27      423.11      8.27 o
   4  11   6       33.88       36.22      5.72 o
  -6  12   6        2.78        4.23      4.25 o
  -5  12   6        5.53       15.92      6.05 o
  -4  12   6      108.78       93.57      6.30 o
  -3  12   6       12.81       20.51      5.80 o
  -2  12   6       74.54       89.82      6.01 o
  -1  12   6      117.32      134.97      4.54 o
   0  12   6        0.57       20.92      3.28 o
   1  12   6      138.09      172.87      4.68 o
   2  12   6       10.98       26.66      5.76 o
   3  12   6        0.18        7.75      5.84 o
   4  12   6       22.92       39.71      6.16 o
  -5  13   6       92.35       79.72      5.15 o
  -4  13   6        5.11        7.12      6.01 o
  -3  13   6       38.20       50.02      6.30 o
  -2  13   6       85.41       85.51      6.17 o
  -1  13   6       82.22       77.57      4.30 o
   0  13   6        0.51       -1.98      6.57 o
   1  13   6        0.41        3.17      3.33 o
   2  13   6      127.16      149.47      7.16 o
   3  13   6      120.48      127.44      7.08 o
   4  13   6        8.38        6.85      6.22 o
  -3  14   6       89.02       83.57      6.70 o
  -2  14   6       63.49       55.26      5.53 o
  -1  14   6      289.49      218.06     37.18 o
   0  14   6      595.70      518.16     52.04 o
   1  14   6      448.36      431.44     22.64 o
   2  14   6      104.91       91.51     10.85 o
 -12   1   7       25.00       19.40      3.11 o
 -11   1   7      214.97      219.71     39.84 o
 -10   1   7        0.23        2.02      3.25 o
  -9   1   7       51.35       62.44      4.52 o
  -8   1   7      339.87      292.57      4.58 o
  -7   1   7     1668.89     1933.67     31.52 o
  -6   1   7      241.20      272.87     12.28 o
  -5   1   7        4.39        7.45      3.00 o
  -4   1   7      436.35      425.09     38.87 o
  -3   1   7     7809.32     7664.10    495.09 o
  -2   1   7     4445.24     4352.52    458.17 o
  -1   1   7     1062.99      944.09     19.07 o
   0   1   7      245.15      181.69      9.17 o
  10   1   7       44.96       60.85      4.13 o
  11   1   7       48.21       27.84      6.20 o
 -11   2   7      257.50      249.93     23.68 o
 -10   2   7      819.72      877.55    105.42 o
  -9   2   7      379.72      464.39      4.90 o
  -8   2   7       79.65       83.49      9.24 o
  -7   2   7     1331.92     1511.86     16.09 o
  -6   2   7     1756.36     1826.26    139.10 o
  -5   2   7     6911.65     6544.06    412.05 o
  -4   2   7     6675.91     6428.10    638.98 o
  -3   2   7     3072.74     3535.24    102.99 o
  -2   2   7     6263.03     6253.39     85.15 o
  -1   2   7    13680.28    13976.00     32.70 o
   8   2   7     1265.22     1362.73     10.22 o
   9   2   7      206.16      252.99      6.58 o
  10   2   7       56.41       46.79      5.78 o
  11   2   7      137.35      122.20      4.99 o
 -11   3   7      785.62      649.72     39.83 o
 -10   3   7       49.03       52.80      3.33 o
  -9   3   7     1313.51     1317.33    177.47 o
  -8   3   7     2187.14     2058.01    193.22 o
  -7   3   7     2676.72     3051.40     12.71 o
  -6   3   7      381.13      414.73      6.74 o
  -5   3   7       44.00       79.95     13.57 o
  -4   3   7     4231.18     4090.90    642.39 o
  -3   3   7    10998.34    11099.79     18.05 o
  -2   3   7     4604.57     5098.83    199.94 o
  -1   3   7       31.86       13.38      3.32 o
   2   3   7     6564.85     6160.85     36.91 o
   3   3   7      604.01      670.90     11.02 o
   4   3   7     1468.36     1566.41     12.82 o
   5   3   7     2886.98     2960.91     15.48 o
   6   3   7     1331.47     1372.61     10.70 o
   7   3   7     2054.15     2554.30     13.38 o
   8   3   7      253.19      267.08      6.68 o
   9   3   7      224.98      264.93      6.98 o
  10   3   7      686.81      887.19      9.61 o
  11   3   7      636.34      542.90      9.45 o
 -11   4   7      454.14      461.64     52.18 o
 -10   4   7     2153.99     2260.95    292.20 o
  -9   4   7      925.45      857.05      7.14 o
  -8   4   7      346.55      272.13      5.15 o
  -7   4   7      454.48      560.08      7.23 o
  -6   4   7     3502.43     3242.06     91.52 o
  -5   4   7     8140.35     8125.34   1121.38 o
  -4   4   7     9481.27    10431.19     36.66 o
  -3   4   7     1283.22     1290.69    189.14 o
  -2   4   7     8139.61     6182.93     18.66 o
  -1   4   7     7904.92     5833.93     18.58 o
   2   4   7      447.52      384.84     11.29 o
   3   4   7     6288.35     7100.14     31.13 o
   4   4   7     6136.44     5643.17     23.38 o
   5   4   7     1589.72     1282.29     10.49 o
   6   4   7       45.45       50.82      5.47 o
   7   4   7      339.01      425.62      7.33 o
   8   4   7     2128.49     2371.42     13.76 o
   9   4   7      971.70     1047.57     10.26 o
  10   4   7      149.06      168.18      7.00 o
  11   4   7       51.35       43.21      4.73 o
 -11   5   7      630.22      671.71     27.06 o
 -10   5   7       88.73       85.42      4.61 o
  -9   5   7      703.74      748.00      8.15 o
  -8   5   7     2008.67     2213.95     11.21 o
  -7   5   7     3026.96     3227.05     13.03 o
  -6   5   7      416.25      414.77     39.06 o
  -5   5   7       57.18       87.71     13.80 o
  -4   5   7     1351.58     1255.57    197.41 o
  -3   5   7     8524.30     8787.48     21.43 o
  -2   5   7     7298.51     5518.33     16.97 o
  -1   5   7      213.61      208.22      4.88 o
   0   5   7     4940.43     4905.98     38.25 o
   3   5   7        7.50       73.79      7.00 o
   4   5   7      221.44      218.05      6.83 o
   5   5   7     2933.12     3179.58     16.80 o
   6   5   7     2957.07     2394.26     13.61 o
   7   5   7     2189.02     2323.19     13.99 o
   8   5   7       55.09       63.65      5.70 o
   9   5   7      172.17      206.80      6.87 o
  10   5   7      901.55     1017.31     10.91 o
 -10   6   7      738.43      652.01      7.29 o
  -9   6   7      648.11      736.78      8.38 o
  -8   6   7       15.16        9.99      3.85 o
  -7   6   7      523.34      537.15     92.85 o
  -6   6   7     2970.73     2733.88      8.09 o
  -5   6   7      821.79      951.45      6.78 o
  -4   6   7      811.83      606.99      6.43 o
  -3   6   7        0.06       25.20      5.19 o
  -2   6   7     1010.25      828.44      7.29 o
  -1   6   7     5226.19     4468.35     14.83 o
   0   6   7     4384.99     4129.59     27.19 o
   1   6   7      284.61      285.41     10.47 o
   4   6   7     1997.80     2013.46     15.52 o
   5   6   7      522.09      531.04      8.57 o
   6   6   7      169.95      174.59      6.41 o
   7   6   7      183.85      187.93      6.60 o
   8   6   7      461.85      492.78      8.21 o
   9   6   7      319.15      335.91      7.71 o
  10   6   7       21.54       20.95      6.18 o
 -10   7   7       32.74       25.99      4.46 o
  -9   7   7      270.70      252.67      5.68 o
  -8   7   7      689.16      795.45      8.40 o
  -7   7   7      154.49      208.81      8.24 o
  -6   7   7      183.25      169.40     17.41 o
  -5   7   7      373.28      489.24      7.00 o
  -4   7   7     1001.49      863.83      7.10 o
  -3   7   7      779.51      840.90      8.06 o
  -2   7   7       16.95       51.00      5.49 o
  -1   7   7       52.42       66.55      3.98 o
   0   7   7      107.73      103.58      7.62 o
   1   7   7       39.81       66.08      7.29 o
   2   7   7      279.11      302.04      9.17 o
   5   7   7       75.37       70.99      5.78 o
   6   7   7      293.64      354.09      7.60 o
   7   7   7       63.23       67.87      5.74 o
   8   7   7       21.00       16.65      5.70 o
   9   7   7        4.15       15.23      5.76 o
  10   7   7       69.37       69.00      6.54 o
  -9   8   7        2.78       -0.15      4.40 o
  -8   8   7       25.17       31.50      5.86 o
  -7   8   7       15.36       16.93      3.16 o
  -6   8   7      359.58      404.15      6.85 o
  -5   8   7        1.79       18.01      3.81 o
  -4   8   7        0.03        0.92      3.96 o
  -3   8   7      168.19      134.75      4.44 o
  -2   8   7       33.14       49.52      5.51 o
  -1   8   7      144.01      152.45      4.44 o
   0   8   7        0.08       22.29      6.79 o
   1   8   7       57.86       83.99      6.37 o
   2   8   7      117.28      138.96      7.81 o
   6   8   7       47.11       39.88      5.57 o
   7   8   7        5.30        7.81      5.40 o
   8   8   7       20.73       12.17      5.78 o
   9   8   7       38.05       36.84      4.57 o
  -9   9   7      158.43      111.03      5.17 o
  -8   9   7      215.09      182.19      5.34 o
  -7   9   7      192.35      250.95      7.04 o
  -6   9   7      340.28      401.64      6.95 o
  -5   9   7       14.97       27.98      5.49 o
  -4   9   7      970.13     1138.92      9.15 o
  -3   9   7     1596.06     1521.44      9.01 o
  -2   9   7      841.97      824.85      8.09 o
  -1   9   7      266.40      293.43      6.49 o
   0   9   7       53.46       50.80      8.76 o
   1   9   7        2.03       41.49      7.27 o
   2   9   7     1038.63     1153.54     11.96 o
   3   9   7      499.41      548.14      9.01 o
   8   9   7       17.26       20.19      6.16 o
  -8  10   7      163.75      162.69      5.51 o
  -7  10   7        4.13       10.49      5.89 o
  -6  10   7      524.61      439.80      6.45 o
  -5  10   7      573.18      542.00      6.74 o
  -4  10   7     1947.85     2160.48     11.73 o
  -3  10   7      328.28      298.50      5.19 o
  -2  10   7      370.36      382.85      6.89 o
  -1  10   7     2333.47     2151.84    236.45 o
   0  10   7     3183.16     3798.21     95.59 o
   1  10   7      585.22      653.52      9.55 o
   2  10   7      676.01      925.79     11.75 o
   3  10   7      998.42     1385.20     13.28 o
  -7  11   7      759.43      572.12      7.62 o
  -6  11   7      199.44      201.21      7.06 o
  -5  11   7       46.28       29.89      5.82 o
  -4  11   7      544.63      582.66      7.98 o
  -3  11   7     2272.49     2463.02     12.59 o
  -2  11   7     2355.34     2700.32     12.80 o
  -1  11   7      523.14      595.88     21.58 o
   0  11   7      607.11      691.23     25.45 o
   1  11   7     1599.55     2139.87     15.58 o
   2  11   7      740.88      857.34     11.71 o
   3  11   7      289.73      342.84      8.11 o
  -6  12   7      926.62      823.18     10.39 o
  -5  12   7     1252.88      975.54      9.22 o
  -4  12   7      687.53      578.21      7.50 o
  -3  12   7        0.05        3.83      5.70 o
  -2  12   7      382.57      412.55      7.27 o
  -1  12   7     1867.61     2006.92     28.50 o
   0  12   7     1256.20     1442.50     23.11 o
   1  12   7      333.39      347.95     27.64 o
   2  12   7       81.34       79.51      6.58 o
   3  12   7      832.61      873.70     11.69 o
  -5  13   7        0.83        1.42      6.26 o
  -4  13   7      289.05      167.09      5.95 o
  -3  13   7      805.76      775.48      9.84 o
  -2  13   7      305.59      250.05     20.37 o
  -1  13   7        0.36       15.70      8.55 o
   0  13   7      424.32      460.44     10.19 o
   1  13   7     1518.99     1483.76    129.03 o
   2  13   7      883.14      838.76     12.99 o
   3  13   7      252.93      267.04      8.71 o
  -2  14   7      176.58      135.81      5.19 o
  -1  14   7      722.59      627.25      7.96 o
   0  14   7      600.50      533.08      7.23 o
   1  14   7        5.54       11.94      4.75 o
 -11   0   8     1068.13     1205.11     10.24 o
 -10   0   8     1193.45     1245.87      9.47 o
  -9   0   8      609.23      685.33      7.81 o
  -8   0   8        5.50        2.24      3.77 o
  -7   0   8     1655.65     1987.38     10.87 o
  -6   0   8     4274.69     4975.16     16.42 o
  -5   0   8     1433.24     1608.99     10.56 o
  -4   0   8      203.25      247.88      6.22 o
  -3   0   8     3366.59     3432.64     99.04 o
   0   0   8     5594.28     5114.39     25.05 o
 -11   1   8       96.78      133.82      9.48 o
 -10   1   8       69.66       92.32      4.41 o
  -9   1   8     2042.99     2483.45      8.41 o
  -8   1   8     3754.56     3939.78    543.24 o
  -7   1   8     1856.98     2023.81     75.77 o
  -6   1   8        2.73        1.66      3.14 o
  -5   1   8     5001.35     5994.85     44.58 o
  -4   1   8     6391.04     6311.76    616.78 o
  -3   1   8     7170.36     6240.62    424.30 o
  -2   1   8     7213.36     6957.84    231.27 o
  -1   1   8      583.55      473.38     44.08 o
   0   1   8    11198.35     9881.79     29.95 o
  10   1   8     1063.91      977.76      8.63 o
  11   1   8      286.85      249.34      6.22 o
 -11   2   8      199.44      162.48      9.65 o
 -10   2   8      634.10      708.15      5.79 o
  -9   2   8      908.34      978.04    126.28 o
  -8   2   8        0.49        8.06      2.64 o
  -7   2   8      187.47      179.88      9.40 o
  -6   2   8     1771.79     1372.95     38.14 o
  -5   2   8     2573.09     2751.33    190.86 o
  -4   2   8      187.59      155.43     19.39 o
  -3   2   8      474.26      421.30     46.16 o
  -2   2   8     3892.67     4072.60    102.52 o
  -1   2   8     7138.88     6674.08    115.05 o
   1   2   8        2.16        8.50      8.44 o
   8   2   8      509.34      507.71      6.43 o
   9   2   8      350.86      388.53      7.14 o
  10   2   8        3.94       -4.06      4.06 o
  11   2   8       91.27      100.16      6.54 o
 -11   3   8        5.96        7.23      3.47 o
 -10   3   8      563.22      655.62      5.69 o
  -9   3   8      429.01      532.85     13.08 o
  -8   3   8      628.00      630.65     71.88 o
  -7   3   8      160.92      115.24     17.41 o
  -6   3   8       98.60      111.40     13.41 o
  -5   3   8       85.29       88.77      3.21 o
  -4   3   8      747.76      953.72     76.29 o
  -3   3   8     2049.90     2026.41    199.66 o
  -2   3   8       10.22       45.13      3.90 o
  -1   3   8      295.17      172.99     38.13 o
   2   3   8       45.78       25.70      7.46 o
   3   3   8      776.84      763.75     11.25 o
   4   3   8     2132.89     2080.55     14.81 o
   5   3   8     2586.57     2919.64     15.65 o
   6   3   8      627.11      695.49      8.50 o
   7   3   8      151.04      166.12      6.18 o
   8   3   8       62.17       68.07      5.80 o
   9   3   8     1064.69     1313.69     11.19 o
  10   3   8      536.00      571.18      8.84 o
  11   3   8      219.89      225.04      7.67 o
 -11   4   8       24.39       35.70      4.40 o
 -10   4   8        0.01        1.88      3.96 o
  -9   4   8        5.81       19.09      3.10 o
  -8   4   8        1.54       11.48      8.44 o
  -7   4   8        1.72        6.79      5.40 o
  -6   4   8        2.92        8.95      7.87 o
  -5   4   8       90.04       84.59     16.30 o
  -4   4   8       12.79       17.70      2.80 o
  -3   4   8      827.36      672.02     83.70 o
  -2   4   8       76.70      108.00      5.70 o
  -1   4   8       44.46       22.66      3.49 o
   3   4   8       16.30       34.35      6.62 o
   4   4   8        0.46        9.84      5.22 o
   5   4   8       26.53       29.20      5.28 o
   6   4   8       32.49       33.43      5.49 o
   7   4   8       11.51        3.12      5.40 o
   8   4   8        5.30        7.58      3.90 o
   9   4   8       12.83       14.16      3.83 o
  10   4   8       55.53       62.15      6.18 o
 -11   5   8      156.17      140.42      5.03 o
 -10   5   8       16.20       35.15      8.81 o
  -9   5   8       15.82       14.14      3.83 o
  -8   5   8      279.81      287.07      6.30 o
  -7   5   8      331.32      300.16      5.26 o
  -6   5   8      234.05      234.03     11.43 o
  -5   5   8      813.46     1050.32      8.91 o
  -4   5   8      505.93      498.42     69.06 o
  -3   5   8      414.94      401.45      7.02 o
  -2   5   8        1.51        5.47      5.34 o
  -1   5   8      739.34      563.34      6.49 o
   3   5   8      413.89      324.87      8.71 o
   4   5   8      213.98      256.04      7.48 o
   5   5   8      219.02      218.34      6.79 o
   6   5   8      249.22      224.67      5.61 o
   7   5   8       14.55       16.86      5.57 o
   8   5   8        8.53       12.21      5.47 o
   9   5   8      101.96      104.58      6.39 o
  10   5   8      239.88      267.29      7.62 o
 -10   6   8     1095.20     1136.38     10.47 o
  -9   6   8     1134.17      936.01      7.71 o
  -8   6   8       18.44       23.52      5.38 o
  -7   6   8      833.93      969.98     18.89 o
  -6   6   8     3011.79     3493.10     19.43 o
  -5   6   8     1100.24      846.88     52.04 o
  -4   6   8      310.85      333.67      6.30 o
  -3   6   8       37.14       44.87      5.36 o
  -2   6   8     3032.99     3270.24     13.53 o
  -1   6   8     9325.23     8915.61     21.01 o
   0   6   8     1626.17     1727.50     23.96 o
   4   6   8     1979.81     2087.71     17.03 o
   5   6   8      458.43      460.35      8.63 o
   6   6   8      319.84      331.83      8.59 o
   7   6   8      803.54      662.40      8.19 o
   8   6   8      217.64      221.80      7.06 o
   9   6   8      152.78      150.22      6.89 o
  10   6   8        0.02       -4.15      4.15 o
 -10   7   8       45.27       40.43      6.49 o
  -9   7   8      780.47      813.73      9.03 o
  -8   7   8     2210.51     1998.48     10.47 o
  -7   7   8      505.23      560.69     58.09 o
  -6   7   8       34.19       37.12      3.29 o
  -5   7   8      751.83      697.80      6.70 o
  -4   7   8     1576.73     1349.28      8.59 o
  -3   7   8     1395.94     1678.64     10.12 o
  -2   7   8      545.84      503.63      6.95 o
  -1   7   8      790.81      617.11      6.39 o
   0   7   8     4467.67     4661.56     29.16 o
   1   7   8     2557.86     2464.26     23.04 o
   5   7   8     1780.39     1589.78     14.08 o
   6   7   8     1384.76     1466.07     13.09 o
   7   7   8      116.10      105.15      6.39 o
   8   7   8       51.03       60.03      6.01 o
   9   7   8      409.00      371.12      8.67 o
  -9   8   8      130.98       83.68      4.92 o
  -8   8   8      124.79      104.56      4.80 o
  -7   8   8      546.90      414.78     10.37 o
  -6   8   8     2633.15     2352.64     11.12 o
  -5   8   8     3362.23     3369.42     13.91 o
  -4   8   8        4.51       13.93      3.69 o
  -3   8   8     2081.24     1743.67      9.57 o
  -2   8   8     8329.94     8364.06     20.09 o
  -1   8   8     7592.84     8166.46     19.75 o
   0   8   8     1844.10     1901.80     26.35 o
   1   8   8        8.42       14.05      6.60 o
   6   8   8      158.33      135.69      6.58 o
   7   8   8      351.95      352.50      8.29 o
   8   8   8      799.29      716.63     10.58 o
   9   8   8      502.72      459.83      9.49 o
  -9   9   8     1145.23      631.46      8.36 o
  -8   9   8     1124.70     1117.57     11.14 o
  -7   9   8      896.91      768.40      7.67 o
  -6   9   8        0.95        4.80      3.96 o
  -5   9   8      300.74      266.18      5.26 o
  -4   9   8     2122.89     2338.54     11.77 o
  -3   9   8     2697.30     2479.88     11.25 o
  -2   9   8     1688.37     1301.52      8.32 o
  -1   9   8       18.74       16.67      6.56 o
   0   9   8      924.40     1025.60     63.92 o
   1   9   8     4384.54     4780.26     24.86 o
   2   9   8     1952.77     2003.57     16.65 o
   8   9   8       27.54       20.09      4.29 o
  -8  10   8      207.32      159.17      7.33 o
  -7  10   8     1022.56      840.56      8.36 o
  -6  10   8      528.59      626.29      8.57 o
  -5  10   8      137.71      151.57      5.99 o
  -4  10   8        8.99       15.52      5.49 o
  -3  10   8      160.53      104.77      4.40 o
  -2  10   8     1561.10     1679.22     10.35 o
  -1  10   8     1703.45     1932.71     21.77 o
   0  10   8      745.84      935.09      6.95 o
   1  10   8      130.56      161.41      7.90 o
   2  10   8     1373.53     1903.26     16.34 o
  -7  11   8       14.99       12.11      6.30 o
  -6  11   8       31.68       26.25      4.29 o
  -5  11   8       61.58       65.75      6.22 o
  -4  11   8      222.83      259.65      6.87 o
  -3  11   8      216.51      228.58      6.66 o
  -2  11   8      135.51      157.33      6.14 o
  -1  11   8       21.72       25.77      4.04 o
   0  11   8       25.70       30.32      3.40 o
   1  11   8       76.96      145.91      7.83 o
   2  11   8      103.61      105.97      6.62 o
  -6  12   8       15.52        0.98      6.39 o
  -5  12   8       33.06       22.54      6.16 o
  -4  12   8       70.66       57.48      4.34 o
  -3  12   8        1.83        3.23      5.70 o
  -2  12   8        0.44       15.06      9.55 o
  -1  12   8       15.04       35.04     12.35 o
   0  12   8        5.57        7.04      6.14 o
   1  12   8       21.85       22.74      4.12 o
   2  12   8        6.86       25.43      7.33 o
  -4  13   8      319.53      266.06      7.92 o
  -3  13   8      123.93      158.14      6.51 o
  -2  13   8       23.66       16.35      3.44 o
  -1  13   8       96.99       83.53     18.98 o
   0  13   8      200.00      256.07     15.06 o
   1  13   8      179.06      186.29     29.95 o
   2  13   8      104.61      128.11      7.67 o
 -11   1   9        0.01       11.29      4.04 o
 -10   1   9      716.17      651.05     15.62 o
  -9   1   9      730.67      702.77     96.73 o
  -8   1   9     1464.29     1229.43     47.02 o
  -7   1   9        1.83       -2.09      2.68 o
  -6   1   9     1314.70     1106.57      7.70 o
  -5   1   9     2323.47     1962.20     33.43 o
  -4   1   9     1023.44      916.71     81.29 o
  -3   1   9      494.79      545.14     49.10 o
  -2   1   9       73.91       60.71      2.96 o
  -1   1   9      235.82      265.41     29.54 o
   0   1   9     2052.12     1955.81     58.97 o
  11   1   9        2.21        3.52      6.10 o
 -11   2   9      457.60      416.14     47.69 o
 -10   2   9      815.21      849.92    121.61 o
  -9   2   9       41.77       49.29      4.51 o
  -8   2   9      849.12      821.07    111.35 o
  -7   2   9     1667.25     1838.15    309.56 o
  -6   2   9     1353.35     1076.55     14.81 o
  -5   2   9       32.18       42.01      4.74 o
  -4   2   9      247.91      272.24     26.55 o
  -3   2   9     5902.58     6107.10    186.99 o
  -2   2   9     4005.93     4057.41     96.54 o
  -1   2   9      828.59      622.20      8.19 o
   0   2   9      723.81      608.86      8.46 o
   1   2   9     2359.85     1834.96     26.14 o
   9   2   9       74.57       76.64      5.95 o
  10   2   9       50.91       80.81      6.07 o
 -11   3   9      128.98      159.73      4.82 o
 -10   3   9     1332.67     1479.62     37.12 o
  -9   3   9     2519.51     2654.53    358.89 o
  -8   3   9     1969.82     2036.70    261.81 o
  -7   3   9       23.30       58.97      7.84 o
  -6   3   9      847.21      812.54     18.65 o
  -5   3   9     4657.25     4885.23    384.96 o
  -4   3   9    10619.52    11666.34     56.39 o
  -3   3   9     2432.18     2236.95    242.05 o
  -2   3   9        6.58       24.63     12.45 o
  -1   3   9      519.32      332.65     38.97 o
   2   3   9     1868.24     2088.07     28.05 o
   3   3   9     1171.12      948.00     12.69 o
   4   3   9     7372.85     7272.63     27.31 o
   5   3   9     1891.15     2422.45     15.44 o
   6   3   9      638.27      720.23      8.86 o
   7   3   9        9.74       23.90      5.26 o
   8   3   9      812.51     1037.67     10.03 o
   9   3   9     1041.05     1241.53     11.21 o
  10   3   9      685.57      765.33      9.80 o
 -11   4   9     2576.45     2015.18    127.18 o
 -10   4   9     1763.59     1570.57     93.18 o
  -9   4   9       34.08       39.88      3.32 o
  -8   4   9     1735.13     1728.53    255.94 o
  -7   4   9     8160.76     9534.99     33.24 o
  -6   4   9     6689.10     7169.65    193.70 o
  -5   4   9     1759.00     1468.81    121.05 o
  -4   4   9      189.07      172.04     23.25 o
  -3   4   9     5490.60     5754.36     55.59 o
  -2   4   9     4387.56     3790.26    845.42 o
  -1   4   9     3096.58     2229.03    324.89 o
   3   4   9     4004.90     3897.15     27.27 o
   4   4   9       15.14       20.74      5.47 o
   5   4   9     2439.89     2610.02     16.28 o
   6   4   9     2437.23     2814.10     15.86 o
   7   4   9     2440.16     3020.90     16.19 o
   8   4   9      743.28      626.56      7.79 o
   9   4   9       11.52       19.75      5.59 o
  10   4   9      376.07      428.41      8.65 o
 -11   5   9        2.43        9.93      6.33 o
 -10   5   9      766.36      768.23    103.63 o
  -9   5   9     2633.66     2719.08    396.38 o
  -8   5   9     1600.92     1680.59    293.64 o
  -7   5   9       81.86       99.74      4.36 o
  -6   5   9     3784.38     3989.87    496.82 o
  -5   5   9     3435.48     3464.28    503.18 o
  -4   5   9     4254.39     4785.56     15.90 o
  -3   5   9     1595.65     1742.02     10.47 o
  -2   5   9      135.81      132.73      4.42 o
  -1   5   9     4102.29     3175.95    463.33 o
   4   5   9     3350.59     3437.33     22.94 o
   5   5   9     3280.97     3484.10     19.73 o
   6   5   9      930.14     1024.13     11.02 o
   7   5   9       66.09       76.62      5.78 o
   8   5   9      772.67      885.37     10.35 o
   9   5   9      803.75      849.86     10.68 o
  10   5   9      185.63      187.01      7.25 o
 -10   6   9      327.39      265.44     10.87 o
  -9   6   9       98.05       96.96      4.61 o
  -8   6   9      301.38      280.87      6.64 o
  -7   6   9     2337.63     2398.00    289.46 o
  -6   6   9     1399.54     1133.46    102.51 o
  -5   6   9      953.82      844.12     99.63 o
  -4   6   9      180.63      229.40      5.89 o
  -3   6   9     2130.96     1725.39      9.59 o
  -2   6   9     2732.23     2450.08     11.14 o
  -1   6   9     1902.69     1908.77     10.87 o
   4   6   9       29.33       26.79      6.85 o
   5   6   9      670.96      644.68     10.33 o
   6   6   9      878.97      861.61     11.27 o
   7   6   9      832.07      888.70     10.91 o
   8   6   9      204.72      167.97      5.45 o
   9   6   9        1.94        1.51      5.74 o
 -10   7   9      152.26      137.00      4.23 o
  -9   7   9      127.80      119.27      6.51 o
  -8   7   9      119.49      146.68      6.12 o
  -7   7   9        0.32       -5.60      5.60 o
  -6   7   9      105.10       92.79      4.19 o
  -5   7   9     1262.79     1108.02      7.96 o
  -4   7   9      759.63      631.56      6.45 o
  -3   7   9      373.85      392.53      5.53 o
  -2   7   9       58.71       74.92      5.43 o
  -1   7   9      883.45      907.95      8.21 o
   0   7   9     3911.61     4216.87    112.54 o
   5   7   9      271.32      312.35      9.05 o
   6   7   9        2.07        9.99      6.64 o
   7   7   9        1.46        3.33      5.15 o
   8   7   9        1.17       -0.52      7.12 o
   9   7   9        0.39        5.30      6.01 o
  -9   8   9        2.18       11.81      6.07 o
  -8   8   9       66.97       51.02      9.12 o
  -7   8   9        1.08       14.22      5.59 o
  -6   8   9       19.49       21.74      3.88 o
  -5   8   9      401.38      480.75      7.16 o
  -4   8   9      309.23      259.10      5.15 o
  -3   8   9      163.67      141.89      4.31 o
  -2   8   9       12.03       29.24      3.81 o
  -1   8   9       55.78       65.66      9.27 o
   0   8   9      165.12      196.04     13.74 o
   7   8   9        3.77        3.48      5.53 o
   8   8   9        4.35       -2.66      7.27 o
  -8   9   9        3.20        9.87      4.36 o
  -7   9   9       21.85       46.42      5.91 o
  -6   9   9        3.29        2.70      4.04 o
  -5   9   9       51.12       49.39      4.17 o
  -4   9   9       98.16      136.02      5.93 o
  -3   9   9       28.06       17.49      3.73 o
  -2   9   9        6.25       35.94      5.38 o
  -1   9   9        4.99       15.77      3.22 o
   0   9   9       41.93       63.42      4.45 o
   1   9   9      655.29      861.32     14.81 o
  -8  10   9      216.92      153.97      5.57 o
  -7  10   9     1250.79     1060.90     11.25 o
  -6  10   9      649.87      563.89      7.14 o
  -5  10   9       98.39      138.52      5.93 o
  -4  10   9      175.46      218.84      6.54 o
  -3  10   9     1145.29     1267.23      9.49 o
  -2  10   9      885.66      735.56      6.95 o
  -1  10   9      321.12      361.68     41.84 o
   0  10   9       10.01       13.69      4.12 o
   1  10   9      434.00      550.42     11.46 o
  -7  11   9        0.75       -5.01      6.18 o
  -6  11   9      291.41      216.27      6.03 o
  -5  11   9      781.69      879.17      9.45 o
  -4  11   9      652.98      657.47      8.34 o
  -3  11   9      733.75      593.36      6.85 o
  -2  11   9        1.00        9.76      4.89 o
  -1  11   9      557.15      507.15    102.52 o
   0  11   9     1766.05     2113.57     89.04 o
   1  11   9      684.79      822.70     21.35 o
  -5  12   9      129.64      124.19      6.89 o
  -4  12   9       90.44       60.39      4.52 o
  -3  12   9      611.12      574.55      8.65 o
  -2  12   9     1071.00      903.87    115.94 o
  -1  12   9      927.15     1137.23     32.92 o
   0  12   9       21.37       23.84      5.16 o
   1  12   9      656.01      796.39     11.45 o
  -3  13   9      170.44      200.04      6.02 o
  -2  13   9        7.06        9.24      4.53 o
  -1  13   9      335.19      236.78     33.42 o
   0  13   9     1007.13     1024.86     31.02 o
   1  13   9      526.69      495.62     48.87 o
   2  13   9       33.15       57.79      6.39 o
 -11   0  10      510.72      493.03      8.13 o
 -10   0  10      108.75      116.75      4.55 o
  -9   0  10      639.95      751.61      8.04 o
  -8   0  10     4295.48     5049.63     16.32 o
  -7   0  10     7356.91     8341.69     20.44 o
  -6   0  10      650.15      816.22      8.11 o
  -5   0  10     2979.56     3469.35     14.68 o
  -4   0  10    10632.32    11085.18     26.69 o
  -3   0  10     7996.17     9206.41    104.56 o
  -2   0  10    14139.47    12397.91     31.63 o
  -1   0  10      807.11      961.17     10.56 o
   0   0  10     1153.93      914.36     10.95 o
 -11   1  10      298.92      291.31      6.86 o
 -10   1  10      715.78      832.44     41.46 o
  -9   1  10     1020.10      993.31    113.09 o
  -8   1  10        6.95       14.40      3.16 o
  -7   1  10      127.85      135.86     32.01 o
  -6   1  10     3036.73     3523.62    245.73 o
  -5   1  10     1751.85     2062.21    103.91 o
  -4   1  10      246.63      234.22     18.72 o
  -3   1  10      215.11      181.94      2.94 o
  -2   1  10     2048.20     2136.36    111.03 o
  -1   1  10     7628.08     6354.93    618.70 o
   0   1  10     6170.70     4221.42    788.29 o
   1   1  10     3043.99     2221.56     18.43 o
 -11   2  10      564.78      556.55     88.83 o
 -10   2  10       30.00       30.40      3.41 o
  -9   2  10      936.95      979.00    156.64 o
  -8   2  10     2573.99     2364.26     21.07 o
  -7   2  10     1739.62     1768.92    223.00 o
  -6   2  10      825.41      711.33     19.75 o
  -5   2  10       31.71       54.29      5.03 o
  -4   2  10     2564.81     2776.85    267.16 o
  -3   2  10     3269.17     3453.06     73.40 o
  -2   2  10     3585.63     3115.32    264.96 o
  -1   2  10     1356.39     1232.19     10.35 o
   0   2  10       63.23       80.68      5.70 o
   1   2  10     1482.80     1232.32     20.51 o
   9   2  10       71.64       71.97      5.97 o
  10   2  10      253.62      228.35      7.35 o
 -11   3  10       56.51       62.78     15.62 o
 -10   3  10      168.91      198.03      4.91 o
  -9   3  10       66.54       78.50     19.10 o
  -8   3  10       44.64       54.97      9.67 o
  -7   3  10      599.52      625.50     68.28 o
  -6   3  10     1264.89     1341.55     33.31 o
  -5   3  10     2458.58     2673.71    333.21 o
  -4   3  10       19.65       21.97      4.29 o
  -3   3  10       98.76      102.19     13.61 o
  -2   3  10     1254.19     1253.48     31.85 o
  -1   3  10      458.56      331.66      6.93 o
   0   3  10     1732.17     1669.67     11.19 o
   2   3  10       25.32       10.56     10.08 o
   3   3  10      521.29      471.47     10.81 o
   4   3  10      188.94      237.90      8.09 o
   5   3  10      235.91      247.48      6.79 o
   6   3  10        8.42       15.81      5.26 o
   7   3  10       22.79       35.75      5.47 o
   8   3  10      422.10      521.68      8.32 o
   9   3  10       66.75       96.41      6.16 o
  10   3  10        1.64       11.60      5.89 o
 -11   4  10       12.09        6.91      6.41 o
 -10   4  10        5.05        0.63      3.52 o
  -9   4  10       30.70       39.51      3.36 o
  -8   4  10       50.45       47.96      2.86 o
  -7   4  10      166.44      155.41     13.30 o
  -6   4  10       95.61      107.57      8.61 o
  -5   4  10      153.35      211.19     12.28 o
  -4   4  10       81.00      111.72      4.19 o
  -3   4  10      183.98      176.12      5.99 o
  -2   4  10      533.39      519.82     52.40 o
  -1   4  10      320.92      331.68      6.56 o
   0   4  10       71.05       99.47      5.93 o
   3   4  10      874.38      793.29     15.92 o
   4   4  10       34.13       43.88      5.68 o
   5   4  10       42.24       67.40      5.74 o
   6   4  10       87.77      120.48      7.46 o
   7   4  10       18.39       29.95      5.63 o
   8   4  10       10.71       18.20      5.55 o
   9   4  10        7.96       24.03      5.76 o
  10   4  10        0.64        3.44      5.84 o
 -10   5  10      124.90      105.47      4.13 o
  -9   5  10       97.69       85.77      6.96 o
  -8   5  10      106.26      125.89     18.60 o
  -7   5  10       15.19       13.60      2.68 o
  -6   5  10     1269.97     1357.72    127.36 o
  -5   5  10     1331.51     1445.62    143.85 o
  -4   5  10      206.06      220.48      4.47 o
  -3   5  10       88.24       94.96     15.31 o
  -2   5  10      224.18      223.98     21.26 o
  -1   5  10     1270.21      989.07      7.83 o
   0   5  10     2174.28     2257.73     11.69 o
   4   5  10      539.63      558.23     11.56 o
   5   5  10      887.03      929.94     11.56 o
   6   5  10       19.41       32.63      6.85 o
   7   5  10      125.60      142.03      6.33 o
   8   5  10      167.56      146.85      6.83 o
   9   5  10       96.01       93.88      6.62 o
 -10   6  10      126.57      112.47      8.79 o
  -9   6  10      162.43      161.01      4.04 o
  -8   6  10      732.94      680.73      5.04 o
  -7   6  10     1464.61     1255.93     38.97 o
  -6   6  10      161.34      164.29      3.29 o
  -5   6  10      201.65      230.24      6.01 o
  -4   6  10      576.03      582.17      7.31 o
  -3   6  10     1459.60     1875.02     10.66 o
  -2   6  10     3186.05     3458.25    258.15 o
  -1   6  10      204.67      220.96      5.95 o
   0   6  10      313.74      252.73      4.96 o
   5   6  10      668.17      648.80     11.79 o
   6   6  10      803.51      844.94     11.25 o
   7   6  10        2.18       10.35      5.45 o
   8   6  10       39.11       54.75      6.07 o
   9   6  10      215.21      178.33      6.03 o
  -9   7  10      920.02      852.47    214.86 o
  -8   7  10       73.75       66.40      4.34 o
  -7   7  10      610.76      539.95      4.55 o
  -6   7  10     1350.78     1225.11      8.48 o
  -5   7  10     3760.70     3775.04     14.56 o
  -4   7  10     1511.29     1334.68      8.40 o
  -3   7  10      429.04      311.51      5.17 o
  -2   7  10      589.84      554.00      6.12 o
  -1   7  10     5133.00     5216.51    220.32 o
   0   7  10     7372.60     8308.24     19.77 o
   6   7  10        1.44        8.88      6.54 o
   7   7  10      354.34      298.59      8.40 o
   8   7  10      747.56      672.39     10.98 o
   9   7  10      350.40      285.58      8.88 o
  -9   8  10      137.52      113.05      5.07 o
  -8   8  10      953.11      772.89      8.06 o
  -7   8  10     1510.08     1800.56     11.56 o
  -6   8  10     1187.30     1224.50      9.97 o
  -5   8  10      498.52      532.87      7.44 o
  -4   8  10     2365.10     2001.56     10.20 o
  -3   8  10     2700.01     3066.75     12.92 o
  -2   8  10      606.73      502.91      5.80 o
  -1   8  10        6.40       15.48      3.16 o
   0   8  10      152.93      189.81      5.72 o
   7   8  10      591.83      484.17     10.37 o
   8   8  10       80.18       60.79      6.68 o
  -8   9  10       50.18       46.58      6.35 o
  -7   9  10      235.85      230.53      7.16 o
  -6   9  10     1578.66     1670.84     11.60 o
  -5   9  10     1414.41     1198.57      8.78 o
  -4   9  10      412.34      503.79      7.31 o
  -3   9  10       82.45      106.36      5.76 o
  -2   9  10     1449.13     1272.39      8.27 o
  -1   9  10     2410.50     2561.57    207.46 o
   0   9  10     1459.17     1791.46      9.59 o
  -7  10  10      526.97      502.31      9.07 o
  -6  10  10      208.59      179.49      5.30 o
  -5  10  10       48.25       51.88      5.66 o
  -4  10  10      417.36      440.37      7.33 o
  -3  10  10     1224.09     1364.19      9.91 o
  -2  10  10      705.26      774.84      8.69 o
  -1  10  10       15.42       12.56      7.39 o
   0  10  10      198.48      167.92     32.45 o
  -6  11  10      264.27      178.86      5.82 o
  -5  11  10      279.11      250.45      7.37 o
  -4  11  10       45.83       63.89      6.05 o
  -3  11  10       47.36       53.89      4.19 o
  -2  11  10      198.39      232.32     14.86 o
  -1  11  10       86.67       78.64      9.02 o
   0  11  10       97.47      129.62      5.10 o
   1  11  10      110.52      180.45      6.12 o
  -5  12  10        3.14       -4.11      6.20 o
  -4  12  10       15.20       11.21      4.38 o
  -3  12  10       26.26       20.34      5.95 o
  -2  12  10       77.29      108.01      4.96 o
  -1  12  10       16.13       15.15      3.44 o
   0  12  10       19.78       25.89      3.79 o
   1  12  10       58.32       64.09      6.37 o
  -3  13  10       11.51        8.69      4.33 o
  -2  13  10       25.12       21.07      6.29 o
  -1  13  10       53.90       61.67      8.68 o
   0  13  10      140.30      115.66     22.70 o
   1  13  10      113.59      139.52      6.89 o
   2  13  10        7.46       -6.28      6.28 o
 -11   1  11        8.16        3.58      3.04 o
 -10   1  11       66.85       71.09      3.44 o
  -9   1  11       24.42       30.57      3.83 o
  -8   1  11      229.83      252.81     32.14 o
  -7   1  11        0.71        9.42      3.09 o
  -6   1  11        3.26       18.06      3.91 o
  -5   1  11      224.97      236.24     37.84 o
  -4   1  11       23.66       24.72      2.62 o
  -3   1  11       37.39       34.98      2.83 o
  -2   1  11      745.54      806.45     15.42 o
  -1   1  11      402.63      442.13     14.88 o
   0   1  11      112.96       99.03      4.63 o
   1   1  11     1161.75     1036.16     13.05 o
 -11   2  11      231.13      172.33      3.93 o
 -10   2  11       40.58       41.92      7.73 o
  -9   2  11     1043.99     1197.18     34.08 o
  -8   2  11     2764.55     3241.56     53.00 o
  -7   2  11     1962.37     1984.65    355.56 o
  -6   2  11       87.47       57.15     14.80 o
  -5   2  11      593.25      546.18     52.68 o
  -4   2  11     3829.95     3591.09    185.20 o
  -3   2  11     4701.55     4566.62    366.28 o
  -2   2  11        1.16        5.62      3.84 o
  -1   2  11      298.72      237.23      5.30 o
   0   2  11     4394.17     3522.07     16.00 o
   1   2  11     4024.69     4006.64     34.44 o
   9   2  11      250.32      233.40      7.25 o
  10   2  11      406.42      357.28      7.12 o
 -10   3  11     1170.61     1251.41     27.09 o
  -9   3  11      943.15      925.49    103.83 o
  -8   3  11      168.16      174.24     20.52 o
  -7   3  11      686.53      728.08     53.36 o
  -6   3  11     2126.22     2170.18    395.17 o
  -5   3  11     7749.56     8264.69    793.97 o
  -4   3  11      774.72      712.66     74.50 o
  -3   3  11     2926.76     3391.92    127.67 o
  -2   3  11     5178.55     5667.15     38.54 o
  -1   3  11     3885.92     3615.60     15.54 o
   0   3  11     1772.29     1627.44     11.21 o
   3   3  11    11444.16    11042.95     46.17 o
   4   3  11     4027.53     4718.13     24.99 o
   5   3  11       14.61       24.36      5.13 o
   6   3  11      325.29      362.30      7.71 o
   7   3  11     1753.56     1966.16     13.53 o
   8   3  11     1047.63     1290.34     11.83 o
   9   3  11      237.58      258.64      7.81 o
  10   3  11        0.49       -1.19      4.04 o
 -10   4  11      272.26      269.85     40.53 o
  -9   4  11      679.36      662.77     94.96 o
  -8   4  11     2074.23     2224.50    430.66 o
  -7   4  11     1436.29     1441.81    190.31 o
  -6   4  11       71.47       86.49      7.84 o
  -5   4  11     1631.98     1572.81    118.57 o
  -4   4  11     5141.51     4996.11    610.63 o
  -3   4  11     5061.98     4623.17    585.55 o
  -2   4  11      553.35      528.64      6.19 o
  -1   4  11      203.70      170.12      6.14 o
   0   4  11     4699.37     4756.99     16.78 o
   3   4  11       13.97       12.21      9.38 o
   4   4  11      990.01      929.02     13.76 o
   5   4  11     1194.35     1219.35     12.99 o
   6   4  11     1304.18     1376.59     13.07 o
   7   4  11      345.39      378.62      8.17 o
   8   4  11       97.56       95.03      6.28 o
   9   4  11      313.89      348.65      8.73 o
 -10   5  11      826.34      762.00     52.45 o
  -9   5  11      505.38      568.33     18.76 o
  -8   5  11        3.14        8.90      3.28 o
  -7   5  11     1465.28     1546.68    180.00 o
  -6   5  11     3779.82     3688.51    404.08 o
  -5   5  11     1706.12     1709.13    135.46 o
  -4   5  11     1147.98     1145.58    163.42 o
  -3   5  11      698.90      888.73     17.55 o
  -2   5  11     3409.10     3746.40     94.89 o
  -1   5  11     6239.01     6247.63     18.24 o
   0   5  11     2129.01     2342.69     11.96 o
   4   5  11     3414.67     3063.42     27.98 o
   5   5  11       21.59       41.85      5.76 o
   6   5  11      608.91      640.76     10.10 o
   7   5  11     2040.54     2243.74     17.70 o
   8   5  11      820.13      812.54     11.19 o
   9   5  11      135.00      132.02      7.27 o
 -10   6  11        7.97       17.20      3.19 o
  -9   6  11      441.22      413.99     63.65 o
  -8   6  11     1105.60     1312.82     17.33 o
  -7   6  11      320.61      349.97     28.87 o
  -6   6  11        2.71       12.17      3.02 o
  -5   6  11      793.24      942.70     38.85 o
  -4   6  11     4175.62     4147.65    865.72 o
  -3   6  11     1588.60     1634.84    131.09 o
  -2   6  11      526.71      586.81     25.32 o
  -1   6  11      189.22      128.27      4.21 o
   0   6  11     1647.87     1969.07     10.89 o
   5   6  11     1165.93     1111.90     16.23 o
   6   6  11     1363.33     1239.15     14.62 o
   7   6  11       49.05       59.80      7.37 o
   8   6  11       57.75       43.38      7.60 o
   9   6  11      142.03      114.55      7.35 o
  -9   7  11       69.23       72.84      3.94 o
  -8   7  11       35.92       58.55      6.54 o
  -7   7  11        4.50       10.78     10.25 o
  -6   7  11      206.83      176.66      4.96 o
  -5   7  11      118.61      120.40      4.59 o
  -4   7  11        0.77        6.45      5.38 o
  -3   7  11       68.72       92.31     10.55 o
  -2   7  11       14.67       30.55      4.36 o
  -1   7  11      147.37      128.59      5.70 o
   0   7  11       41.68       48.97      4.25 o
   6   7  11      114.79      115.58      8.15 o
   7   7  11      396.30      342.05      9.49 o
   8   7  11      419.20      332.50     10.91 o
  -9   8  11        9.58        5.40      4.59 o
  -8   8  11       43.20       37.25      4.32 o
  -7   8  11        0.71        5.76      4.08 o
  -6   8  11      171.28      184.97      6.62 o
  -5   8  11       59.47       87.64      5.78 o
  -4   8  11       15.01       21.89      5.68 o
  -3   8  11        0.02        6.70      3.73 o
  -2   8  11       47.23       61.98      5.30 o
  -1   8  11        0.12        9.74      3.60 o
   0   8  11       20.84       45.22      5.26 o
   8   8  11        1.75        7.81      7.56 o
  -8   9  11       55.98       44.89      6.79 o
  -7   9  11       30.12       32.91      4.57 o
  -6   9  11      362.03      327.97      7.77 o
  -5   9  11      376.70      327.32      6.14 o
  -4   9  11      151.07      145.51      4.57 o
  -3   9  11      123.80       99.03      4.40 o
  -2   9  11      226.87      239.38     14.54 o
  -1   9  11      192.82      238.32      6.14 o
   0   9  11       81.17       66.00      5.68 o
  -7  10  11      340.33      284.80      8.00 o
  -6  10  11        0.08        8.76      4.34 o
  -5  10  11      289.11      318.57      7.44 o
  -4  10  11      926.86      780.53      7.69 o
  -3  10  11      451.86      394.77      5.97 o
  -2  10  11       22.00       23.84      6.79 o
  -1  10  11      377.68      446.49     20.49 o
   0  10  11      718.93      702.28      6.85 o
   1  10  11      945.09      737.24      7.08 o
  -6  11  11      633.83      411.38      7.39 o
  -5  11  11      484.42      486.51      8.38 o
  -4  11  11      198.59      156.84      5.30 o
  -3  11  11       59.68       53.66      5.86 o
  -2  11  11      774.82      682.31    112.24 o
  -1  11  11      987.88     1090.52      8.69 o
   0  11  11      340.80      474.55      7.31 o
   1  11  11       51.93       69.73      5.97 o
  -4  12  11     1539.54     1347.37     12.61 o
  -3  12  11      818.70      648.39     69.76 o
  -2  12  11      128.58      140.09     20.81 o
  -1  12  11       88.74       77.91     14.60 o
   0  12  11      924.36      763.88      8.11 o
   1  12  11      990.44     1060.31     10.37 o
   2  12  11      374.85      322.00      6.35 o
  -1  13  11      956.08      844.97     48.28 o
   0  13  11      264.15      253.40      7.58 o
 -10   0  12      614.53      686.80      8.42 o
  -9   0  12     2104.15     1822.30     10.22 o
  -8   0  12     2141.48     2500.87     12.42 o
  -7   0  12       34.68       55.82      5.53 o
  -6   0  12     3047.61     3929.33     15.37 o
  -5   0  12     7590.78     8090.40     22.27 o
  -4   0  12     1054.65      898.65      8.48 o
  -3   0  12     1097.74     1123.71    132.27 o
  -2   0  12      195.12      281.31      6.87 o
  -1   0  12     5508.65     5425.98     22.22 o
   0   0  12     6506.79     5941.32     24.00 o
   1   0  12     2157.67     2079.88     14.77 o
 -10   1  12      887.49      834.33    143.23 o
  -9   1  12       83.46       95.87      4.20 o
  -8   1  12      785.72      836.11    112.04 o
  -7   1  12     4706.83     4630.15    611.66 o
  -6   1  12     8806.40    10691.89     19.95 o
  -5   1  12     2775.91     2628.40    402.37 o
  -4   1  12      103.15      117.06     12.29 o
  -3   1  12     7545.19     8349.15    165.44 o
  -2   1  12     9494.39    10467.44     26.87 o
  -1   1  12     3163.88     2958.33    153.75 o
   0   1  12        0.06        9.36      3.64 o
   1   1  12     1458.61     1431.72     15.08 o
 -10   2  12      249.42      287.84      9.05 o
  -9   2  12      681.78      716.79    109.55 o
  -8   2  12      460.83      433.26     67.52 o
  -7   2  12      188.92      209.55     26.53 o
  -6   2  12      317.73      414.49      5.05 o
  -5   2  12     4293.11     4851.48    193.65 o
  -4   2  12     6661.54     6098.64    569.45 o
  -3   2  12      500.24      558.32     34.14 o
  -2   2  12     1615.56     1637.22     11.16 o
  -1   2  12     4761.49     4565.54     17.78 o
   0   2  12     3889.33     2767.89     13.72 o
   1   2  12     1092.05     1066.82     18.39 o
   9   2  12      592.78      634.54      9.74 o
 -10   3  12      157.49      138.23     15.93 o
  -9   3  12        0.62        5.22      3.98 o
  -8   3  12      256.36      321.61      5.24 o
  -7   3  12      886.08     1074.79      7.70 o
  -6   3  12      987.36     1064.34    177.16 o
  -5   3  12       18.12       11.65      3.14 o
  -4   3  12      454.62      516.75     14.23 o
  -3   3  12      636.94      640.06     70.29 o
  -2   3  12     2243.49     2608.45    140.12 o
  -1   3  12     1027.97      970.55      9.05 o
   0   3  12      226.62      228.56      6.43 o
   3   3  12      731.05      684.08     14.33 o
   4   3  12       41.42       44.68      5.55 o
   5   3  12       51.69       79.97      7.06 o
   6   3  12       50.91       65.00      6.83 o
   7   3  12       24.93       30.54      5.53 o
   8   3  12        2.19        7.50      5.49 o
   9   3  12        9.52       23.15      5.99 o
 -10   4  12        0.09       10.44      3.53 o
  -9   4  12        0.03        3.72      3.29 o
  -8   4  12       68.48       88.24      5.18 o
  -7   4  12       18.27       14.80      6.19 o
  -6   4  12      109.75       91.87      7.78 o
  -5   4  12      182.16      199.65      8.17 o
  -4   4  12       13.11       16.93      4.09 o
  -3   4  12        0.99        7.95      4.02 o
  -2   4  12       69.35       88.67      4.79 o
  -1   4  12       22.98       15.19      3.73 o
   0   4  12       11.60       18.33      5.45 o
   4   4  12       44.98       44.09      7.90 o
   5   4  12       17.49       24.28      6.49 o
   6   4  12       21.48       23.00      5.43 o
   7   4  12       40.12       51.30      7.04 o
   8   4  12       69.63       87.09      6.68 o
   9   4  12        5.14        2.93      5.95 o
 -10   5  12        2.87        7.44      3.46 o
  -9   5  12        9.38       11.09      4.80 o
  -8   5  12      160.89      181.02      7.97 o
  -7   5  12      592.35      545.10     43.24 o
  -6   5  12      606.27      641.30     77.13 o
  -5   5  12       56.17       48.33      3.20 o
  -4   5  12       81.71      110.62      4.21 o
  -3   5  12      295.99      352.82     19.83 o
  -2   5  12      650.20      709.46      9.36 o
  -1   5  12      431.73      495.27      7.18 o
   0   5  12       77.46       74.00      4.06 o
   5   5  12        1.87        3.18      6.24 o
   6   5  12      249.55      264.26      9.11 o
   7   5  12       93.67       94.26      6.62 o
   8   5  12       20.67       25.30      6.05 o
   9   5  12        4.82       -2.81      5.95 o
  -9   6  12      837.50      826.07    159.82 o
  -8   6  12      513.86      614.61      8.58 o
  -7   6  12      119.53      107.95      2.97 o
  -6   6  12      819.57      773.85      9.66 o
  -5   6  12     1781.18     2075.96    250.84 o
  -4   6  12     2019.70     2566.01    119.42 o
  -3   6  12     1187.66     1357.19     35.49 o
  -2   6  12       15.16       26.36      8.51 o
  -1   6  12      912.83      727.52      6.93 o
   0   6  12     1183.46     1024.78      7.60 o
   5   6  12     1322.74     1190.59     20.30 o
   6   6  12      413.36      402.25     11.23 o
   7   6  12        2.39        3.58      5.55 o
   8   6  12      148.66      138.41      7.62 o
  -9   7  12       27.77       30.86      4.39 o
  -8   7  12      346.46      346.57     71.81 o
  -7   7  12     1412.70     1447.26    137.52 o
  -6   7  12     2669.14     2692.73    479.79 o
  -5   7  12      786.91      881.58    128.17 o
  -4   7  12      610.20      540.11     63.77 o
  -3   7  12     3426.67     3950.66     97.70 o
  -2   7  12     4876.67     5053.56     16.48 o
  -1   7  12     1074.35      987.84      7.54 o
   0   7  12       23.57       36.22      5.11 o
   7   7  12      540.55      444.12     11.10 o
   8   7  12      289.46      240.57      9.38 o
  -8   8  12      935.18      876.40     83.47 o
  -7   8  12      217.54      198.60     16.38 o
  -6   8  12      466.03      475.25     44.07 o
  -5   8  12     2637.72     2657.19    545.24 o
  -4   8  12     3318.03     3709.10    855.53 o
  -3   8  12      970.38     1065.44    102.96 o
  -2   8  12      106.93      118.07      6.16 o
  -1   8  12      906.92      824.77      7.31 o
   0   8  12     2026.74     1955.92     10.31 o
  -7   9  12      829.39      749.58    163.95 o
  -6   9  12     1310.74     1002.41      9.66 o
  -5   9  12      301.23      266.24      5.66 o
  -4   9  12      113.85      130.49      5.99 o
  -3   9  12     1021.64     1268.54     63.95 o
  -2   9  12     1728.84     1922.14     31.02 o
  -1   9  12      313.60      379.90      6.83 o
   0   9  12        4.84       15.23      3.83 o
   1   9  12      698.84      867.14      8.57 o
  -6  10  12       88.40       63.68      4.65 o
  -5  10  12      688.11      490.05      7.37 o
  -4  10  12      807.40      660.09      7.25 o
  -3  10  12      310.43      301.43      7.02 o
  -2  10  12      310.88      280.94     29.82 o
  -1  10  12      994.33     1046.80      9.26 o
   0  10  12      899.53      867.77      7.81 o
   1  10  12      571.68      566.32      6.58 o
  -5  11  12       38.07       54.10      6.51 o
  -4  11  12       65.23       73.12      6.47 o
  -3  11  12      536.01      439.28     57.03 o
  -2  11  12      303.95      316.80     13.46 o
  -1  11  12      106.70      126.33      6.28 o
   0  11  12        1.18       -0.08      5.72 o
   1  11  12      268.10      345.57      7.58 o
  -3  12  12       39.79       33.86     10.88 o
  -2  12  12       53.84       56.21      6.76 o
  -1  12  12      111.27       71.09      6.51 o
   0  12  12       66.33       74.57      4.75 o
   1  12  12       30.07       32.11      6.39 o
   2  12  12        0.03        2.30      6.22 o
 -10   1  13      157.20      172.04     11.42 o
  -9   1  13        3.55        4.37      3.32 o
  -8   1  13      366.89      411.74     17.20 o
  -7   1  13      519.77      456.48     26.03 o
  -6   1  13      205.64      250.74     31.89 o
  -5   1  13      130.29      142.63     25.76 o
  -4   1  13      124.80      104.03      8.35 o
  -3   1  13      559.30      645.97      6.21 o
  -2   1  13      466.55      517.14      7.92 o
  -1   1  13      173.24      139.37      4.53 o
   0   1  13      641.63      684.17     41.73 o
   1   1  13      323.53      280.80      5.49 o
 -10   2  13      617.75      654.68      6.37 o
  -9   2  13      844.01      988.43     32.14 o
  -8   2  13       39.94       62.97     13.64 o
  -7   2  13       85.69      139.52      4.31 o
  -6   2  13      856.70      953.29      9.25 o
  -5   2  13     1037.93     1047.27     72.79 o
  -4   2  13     2559.25     2438.72    302.73 o
  -3   2  13       73.73       53.36      4.80 o
  -2   2  13       61.88      100.60      5.76 o
  -1   2  13     1672.67     1641.29     11.54 o
   0   2  13     1951.05     2126.31     12.94 o
   1   2  13     1651.23     1722.46     17.12 o
   2   2  13       20.63       30.73      6.81 o
   8   2  13      434.80      402.83      7.12 o
   9   2  13      273.26      232.79      6.22 o
 -10   3  13        1.21        1.94      3.84 o
  -9   3  13      502.24      620.54     22.43 o
  -8   3  13     1580.04     1563.23    323.04 o
  -7   3  13      946.47     1079.48     68.40 o
  -6   3  13      656.87      741.57     37.10 o
  -5   3  13        1.21        6.89      4.64 o
  -4   3  13     4023.67     3783.34    191.74 o
  -3   3  13     6020.82     6083.53    316.44 o
  -2   3  13     1925.38     2080.32     11.96 o
  -1   3  13       31.16       55.55      5.47 o
   0   3  13     1303.92     1108.80      8.73 o
   3   3  13     1994.29     1879.78     25.51 o
   4   3  13      161.45      180.60      8.42 o
   5   3  13      597.39      770.67     11.67 o
   6   3  13     1110.33     1220.21     12.76 o
   7   3  13      640.16      650.50      9.84 o
   8   3  13       69.09       53.45      6.18 o
   9   3  13       62.58       72.75      6.66 o
 -10   4  13      869.65      725.92    165.20 o
  -9   4  13      758.91      649.90     29.51 o
  -8   4  13      261.93      334.80     13.19 o
  -7   4  13      294.47      347.61     56.91 o
  -6   4  13     1402.61     1321.77     10.33 o
  -5   4  13     2318.17     2282.12    264.18 o
  -4   4  13      675.61      800.55      8.57 o
  -3   4  13      145.16      172.21      4.70 o
  -2   4  13     2576.83     2635.47     13.01 o
  -1   4  13     4800.56     4959.64     17.24 o
   0   4  13     2618.99     2878.88     13.47 o
   4   4  13     2594.82     2572.11     31.67 o
   5   4  13     2249.63     2272.41     21.32 o
   6   4  13      447.69      536.13     10.95 o
   7   4  13      526.75      549.94     10.28 o
   8   4  13     1152.66     1147.86     13.93 o
   9   4  13      667.98      619.39     11.96 o
  -9   5  13      205.17      206.98      7.53 o
  -8   5  13     1401.48     1265.18    182.44 o
  -7   5  13     1852.97     2059.00    177.27 o
  -6   5  13      226.51      249.97      4.61 o
  -5   5  13      166.54      168.14     10.81 o
  -4   5  13     2727.67     2609.99    259.83 o
  -3   5  13     4598.61     4215.37    553.83 o
  -2   5  13     3208.73     3238.42     13.95 o
  -1   5  13      389.94      422.06      6.68 o
   0   5  13      913.82      900.55      8.48 o
   5   5  13        4.41        5.34      7.37 o
   6   5  13      535.66      443.47     10.70 o
   7   5  13      604.05      541.41     12.42 o
   8   5  13       55.53       37.81      6.47 o
  -9   6  13      443.12      477.37     12.87 o
  -8   6  13       48.06       55.74      4.29 o
  -7   6  13      194.39      205.64     29.86 o
  -6   6  13      265.57      297.34     60.43 o
  -5   6  13     1245.23     1373.57    226.54 o
  -4   6  13      440.01      461.02     98.10 o
  -3   6  13        0.01        6.42      4.80 o
  -2   6  13      992.48     1117.62      9.05 o
  -1   6  13     1669.26     1983.09     10.93 o
   0   6  13      661.37      795.84      7.83 o
   6   6  13        7.67       10.33      7.83 o
   7   6  13      268.65      230.07     10.16 o
   8   6  13      345.03      270.69      9.45 o
  -8   7  13      332.89      376.42      8.40 o
  -7   7  13      367.41      417.48     70.18 o
  -6   7  13       60.25       76.83      6.32 o
  -5   7  13       86.98       95.24      4.30 o
  -4   7  13      811.76      954.86     47.22 o
  -3   7  13      632.83      614.24    123.24 o
  -2   7  13      163.92      205.52      6.05 o
  -1   7  13       19.65       23.84      3.90 o
   0   7  13      312.60      278.75      5.05 o
   1   7  13      275.26      262.27      5.28 o
   7   7  13       77.43       74.65      9.61 o
  -8   8  13        1.22        5.83      5.96 o
  -7   8  13        2.42       10.99      4.15 o
  -6   8  13       25.14       25.61      3.72 o
  -5   8  13        5.79       31.63      4.52 o
  -4   8  13        1.25       23.20      4.33 o
  -3   8  13       54.60       75.83      5.19 o
  -2   8  13      109.69      101.50      5.99 o
  -1   8  13       22.11       30.08      5.63 o
   0   8  13      147.60      184.28      6.07 o
   1   8  13       91.45       82.07      4.21 o
  -7   9  13      200.80      205.57     22.53 o
  -6   9  13      147.89      123.55     18.20 o
  -5   9  13       53.15       67.14      7.52 o
  -4   9  13      179.52      172.62     46.93 o
  -3   9  13      403.96      358.64     68.89 o
  -2   9  13      182.90      240.65      6.43 o
  -1   9  13      151.55      136.76      5.93 o
   0   9  13        6.74        4.88      5.32 o
   1   9  13      187.99      205.15      5.03 o
  -6  10  13       87.83       82.39      5.26 o
  -5  10  13      409.23      378.38     73.83 o
  -4  10  13      390.52      389.71     61.39 o
  -3  10  13      154.73      206.42      5.29 o
  -2  10  13       87.27       78.74      4.55 o
  -1  10  13      477.64      567.80      7.94 o
   0  10  13      385.93      441.23      7.44 o
   1  10  13      303.92      352.19      7.02 o
  -5  11  13        4.23        5.06      3.93 o
  -4  11  13      682.12      604.93    177.07 o
  -3  11  13     1513.56     1578.45     76.39 o
  -2  11  13      772.19      901.35      9.89 o
  -1  11  13       31.81       52.43      5.97 o
   0  11  13      434.97      532.07      8.15 o
   1  11  13     1071.82     1028.09      9.01 o
   2  11  13      656.68      796.54      9.40 o
  -2  12  13      298.69      282.60      8.13 o
  -1  12  13     1178.12     1189.48     11.65 o
   0  12  13      936.47      746.68      8.84 o
   1  12  13       69.64       78.90      6.56 o
 -10   0  14     1909.90     1610.35     11.29 o
  -9   0  14      482.92      579.64      8.09 o
  -8   0  14      141.24      129.80      4.75 o
  -7   0  14      731.02      731.73      7.31 o
  -6   0  14     3626.12     3353.37     13.99 o
  -5   0  14     5517.17     5455.73     19.10 o
  -4   0  14     4523.54     3213.01     14.85 o
  -3   0  14     2898.96     2814.73     15.56 o
  -2   0  14     4480.00     5236.59     21.16 o
  -1   0  14     7521.82     7176.23     25.47 o
   0   0  14     5160.19     5354.87     22.56 o
   1   0  14       46.26       42.71      6.45 o
 -10   1  14      124.32      134.81     29.99 o
  -9   1  14     1061.08     1343.23      7.63 o
  -8   1  14     1030.09     1055.92    170.66 o
  -7   1  14      821.84      938.18     46.20 o
  -6   1  14       13.75       29.00      3.95 o
  -5   1  14      736.94      843.46      6.31 o
  -4   1  14     3423.73     3682.09    376.72 o
  -3   1  14     3419.72     3695.49     16.51 o
  -2   1  14      882.20     1002.08      9.76 o
  -1   1  14      864.56      945.02     27.91 o
   0   1  14     5236.74     4884.87    276.58 o
   1   1  14     5112.81     4948.78    333.44 o
   2   1  14     1028.15      764.95     10.77 o
 -10   2  14      389.52      327.35     60.14 o
  -9   2  14       71.97       75.55     19.04 o
  -8   2  14       20.55       36.99      5.35 o
  -7   2  14      358.36      447.48     13.52 o
  -6   2  14     1274.72     1604.69     20.33 o
  -5   2  14     1480.59     1549.65    106.02 o
  -4   2  14      251.47      253.20     23.08 o
  -3   2  14      470.71      447.54     31.53 o
  -2   2  14     1064.83     1038.48      9.57 o
  -1   2  14     1575.57     1769.77     11.75 o
   0   2  14     1340.56     1356.23     10.85 o
   1   2  14        4.63        4.38      4.26 o
   2   2  14     1004.64      965.97     16.38 o
   8   2  14      436.98      488.88      9.32 o
   9   2  14       40.30       43.63      6.33 o
  -9   3  14       93.37       67.23      3.30 o
  -8   3  14      180.12      235.76     18.11 o
  -7   3  14      132.79       98.06      3.21 o
  -6   3  14       64.46       61.38      8.89 o
  -5   3  14      118.30      128.79      7.93 o
  -4   3  14       86.55       84.61      6.23 o
  -3   3  14      993.75     1215.10     30.85 o
  -2   3  14      215.76      181.14      4.90 o
  -1   3  14       91.86      113.51      5.66 o
   0   3  14      901.10      597.78      6.93 o
   1   3  14     1226.72     1323.10     10.24 o
   3   3  14        9.53        9.51      7.42 o
   4   3  14      131.26      134.75      8.23 o
   5   3  14      603.77      565.61     10.47 o
   6   3  14      531.27      668.30     11.71 o
   7   3  14      162.10      137.05      6.85 o
   8   3  14        1.20       -3.90      5.86 o
  -9   4  14       24.15       36.61      4.35 o
  -8   4  14       15.99       28.63      3.42 o
  -7   4  14       23.86       35.26     11.33 o
  -6   4  14       25.27       35.15      4.63 o
  -5   4  14      142.28      163.73      4.36 o
  -4   4  14       34.15       33.19      3.80 o
  -3   4  14       30.33       57.00      4.35 o
  -2   4  14       13.86       17.41      3.77 o
  -1   4  14      295.68      300.74      6.68 o
   0   4  14       20.14       28.86      5.03 o
   1   4  14       20.19       12.69      3.71 o
   5   4  14       37.57       40.03      7.04 o
   6   4  14      140.41      134.49      8.55 o
   7   4  14        6.70       16.97      7.04 o
   8   4  14       21.08       21.89      7.33 o
  -9   5  14       82.65       83.74     13.38 o
  -8   5  14      217.11      188.03      6.67 o
  -7   5  14      388.94      400.76     29.47 o
  -6   5  14      117.89      137.63     21.75 o
  -5   5  14       14.45       17.35      3.75 o
  -4   5  14      117.18      168.13     10.64 o
  -3   5  14      971.17      808.63    142.01 o
  -2   5  14     1129.50      961.30      8.04 o
  -1   5  14        4.83       18.66      5.45 o
   0   5  14      785.04      890.65      8.59 o
   1   5  14      468.84      329.29      5.51 o
   5   5  14      153.72      116.23     13.91 o
   6   5  14      129.80      117.42      9.68 o
   7   5  14       41.96       43.34      7.85 o
   8   5  14        1.73        7.58      7.48 o
  -8   6  14        6.62       15.02      5.86 o
  -7   6  14      138.78      121.25     15.40 o
  -6   6  14      789.53      935.44      6.94 o
  -5   6  14      382.67      478.78     45.27 o
  -4   6  14      105.34      128.77      4.58 o
  -3   6  14       89.40       90.98      5.02 o
  -2   6  14     1623.03     1723.19     10.64 o
  -1   6  14     2039.98     1722.08      9.82 o
   0   6  14      338.56      397.58      6.87 o
   1   6  14      271.47      255.83      5.03 o
   7   6  14      432.31      337.25     12.09 o
  -8   7  14     1364.09     1441.82     13.76 o
  -7   7  14     1159.50      962.33     44.44 o
  -6   7  14      125.75      142.85      9.20 o
  -5   7  14      475.68      463.80     98.21 o
  -4   7  14     1509.52     1561.78    399.33 o
  -3   7  14     2010.38     1804.23    249.03 o
  -2   7  14      261.42      264.07      5.30 o
  -1   7  14       62.58       70.67      5.51 o
   0   7  14     1015.14     1239.82      9.40 o
   1   7  14     1863.49     2179.50     11.79 o
  -7   8  14      563.64      494.00     34.38 o
  -6   8  14     1100.86     1130.67     62.28 o
  -5   8  14     1238.19     1204.07    220.16 o
  -4   8  14      527.69      514.37    119.94 o
  -3   8  14      204.40      233.67    126.64 o
  -2   8  14     1613.40     1760.83     11.06 o
  -1   8  14     2859.77     3363.20     14.35 o
   0   8  14     1051.37      917.14      7.81 o
   1   8  14       27.10       33.30      5.63 o
  -6   9  14       51.13       59.28      4.61 o
  -5   9  14      405.49      353.45     64.23 o
  -4   9  14     1034.66     1076.62     64.42 o
  -3   9  14     1396.31     1106.68      8.80 o
  -2   9  14      231.71      266.33      6.68 o
  -1   9  14      175.43      150.10      4.71 o
   0   9  14      822.42      896.05      8.94 o
   1   9  14     1344.59     1577.53     11.04 o
  -5  10  14      473.85      487.74     65.91 o
  -4  10  14      112.50      116.97      5.51 o
  -3  10  14      161.23      127.39      5.11 o
  -2  10  14      879.54      678.34      7.83 o
  -1  10  14      648.80      775.25      9.15 o
   0  10  14      316.90      375.81      7.48 o
   1  10  14        6.84       32.99      5.70 o
   2  10  14      361.02      399.15      7.54 o
  -4  11  14      144.15      142.14     17.49 o
  -3  11  14       73.01       69.52      6.49 o
  -2  11  14        0.02        3.75      5.99 o
  -1  11  14       57.28       75.05      6.35 o
   0  11  14      406.19      427.01      8.15 o
   1  11  14      259.94      207.34      5.78 o
   2  11  14       91.33       75.82      4.75 o
  -9   1  15      533.31      525.54     55.10 o
  -8   1  15      401.52      359.92     16.58 o
  -7   1  15       32.05       42.56      8.86 o
  -6   1  15      267.08      325.90     15.21 o
  -5   1  15      621.84      652.77    128.72 o
  -4   1  15      431.12      496.62      8.71 o
  -3   1  15     1725.19     1999.55     12.86 o
  -2   1  15      121.53      104.67      5.86 o
  -1   1  15      425.94      432.34      6.06 o
   0   1  15     1067.59     1048.57     32.99 o
   1   1  15      643.10      676.02     29.17 o
   2   1  15      171.16      185.50      7.81 o
  -9   2  15       17.25       19.79      4.27 o
  -8   2  15      323.88      318.54     41.34 o
  -7   2  15      658.16      759.33     31.10 o
  -6   2  15     1332.64     1564.12     59.18 o
  -5   2  15      655.37      588.33     36.59 o
  -4   2  15      387.26      437.13     35.77 o
  -3   2  15     3285.16     2925.74     13.97 o
  -2   2  15     2663.77     3150.49     15.06 o
  -1   2  15     1958.30     1656.87     10.81 o
   0   2  15        9.37       21.36      5.09 o
   1   2  15      474.02      468.22     31.98 o
   2   2  15     2225.21     2340.19     27.46 o
   3   2  15      818.67      646.33     11.79 o
   8   2  15       46.11       54.27      6.28 o
  -9   3  15      943.19      911.08     26.71 o
  -8   3  15     1159.43     1105.65    246.98 o
  -7   3  15       48.69       40.20      4.24 o
  -6   3  15      308.04      347.30     26.47 o
  -5   3  15     3169.01     3790.31    305.79 o
  -4   3  15     4278.29     4766.36    341.22 o
  -3   3  15      900.43      974.76      9.30 o
  -2   3  15      299.43      345.88      6.93 o
  -1   3  15     1578.96     1731.92     11.67 o
   0   3  15     2594.23     3001.86     14.35 o
   1   3  15     1269.90     1394.15     10.60 o
   4   3  15      600.19      584.08     15.60 o
   5   3  15      228.96      195.34      8.19 o
   6   3  15      124.17      139.27      7.27 o
   7   3  15        5.95       16.02      5.78 o
   8   3  15      165.90      155.13      7.96 o
  -9   4  15       40.53       49.06      5.63 o
  -8   4  15      663.45      608.92    179.91 o
  -7   4  15     1868.58     2242.63      9.45 o
  -6   4  15     1614.90     1550.15    165.53 o
  -5   4  15      627.52      564.14    124.94 o
  -4   4  15      238.26      243.00     10.55 o
  -3   4  15     2736.14     3283.96     14.56 o
  -2   4  15     6367.47     7493.54     21.05 o
  -1   4  15     3409.04     2861.77     12.82 o
   0   4  15       36.92       25.22      5.36 o
   1   4  15     1394.91     1593.93     10.91 o
   5   4  15       57.49       50.92      9.51 o
   6   4  15      787.94      710.87     14.81 o
   7   4  15      632.00      646.12     14.16 o
   8   4  15      180.07      139.06      8.36 o
  -8   5  15      827.41      673.76    226.08 o
  -7   5  15       72.76       89.82      6.33 o
  -6   5  15      270.45      259.49     45.77 o
  -5   5  15     1257.18     1429.81     89.01 o
  -4   5  15     1693.87     1872.46    166.64 o
  -3   5  15      562.07      560.26      6.49 o
  -2   5  15        0.30       -5.40      5.40 o
  -1   5  15     2886.58     3168.17     14.35 o
   0   5  15     2861.90     3207.95     14.24 o
   1   5  15     1049.90      957.09      7.92 o
   6   5  15      313.47      249.28     13.13 o
   7   5  15       79.96       61.43      9.36 o
  -8   6  15      366.17      350.03      8.69 o
  -7   6  15     1138.83     1129.14    113.35 o
  -6   6  15      813.90      786.12    138.19 o
  -5   6  15      190.07      207.15      9.89 o
  -4   6  15      153.21      157.56      4.90 o
  -3   6  15     1317.51     1462.58     10.47 o
  -2   6  15     2278.53     1958.70     10.68 o
  -1   6  15      962.36     1218.43      9.49 o
   0   6  15        9.91        4.11      3.73 o
   1   6  15      806.74      754.62      7.33 o
   7   6  15      103.60       71.59     11.50 o
  -7   7  15        0.57        7.73      5.75 o
  -6   7  15       94.56      107.18     19.96 o
  -5   7  15      344.56      350.14     46.85 o
  -4   7  15      336.31      318.78     33.34 o
  -3   7  15       11.52       15.06      3.79 o
  -2   7  15        1.41       -3.83      3.83 o
  -1   7  15      190.27      228.48      5.05 o
   0   7  15      314.41      290.17      5.36 o
   1   7  15      103.71      141.62      6.14 o
  -7   8  15       12.95        9.81      3.63 o
  -6   8  15       13.05       18.25      4.34 o
  -5   8  15       38.07       49.90      8.64 o
  -4   8  15       13.32        2.49      5.44 o
  -3   8  15        0.42       -1.11      5.68 o
  -2   8  15       41.39       36.59      5.84 o
  -1   8  15       13.70       20.09      3.98 o
   0   8  15       58.68       63.89      5.82 o
   1   8  15       19.23       23.84      5.57 o
  -6   9  15        4.02        8.46      3.88 o
  -5   9  15      122.00      128.08     21.86 o
  -4   9  15      262.13      245.07      6.68 o
  -3   9  15       27.43       24.21      4.31 o
  -2   9  15        0.56        2.64      5.70 o
  -1   9  15       83.16       67.66      4.44 o
   0   9  15      172.75      153.66      4.90 o
   1   9  15      138.21      120.13      4.80 o
   2   9  15      176.94      212.33      6.74 o
  -4  10  15       23.82       20.95      4.42 o
  -3  10  15      292.31      188.24      5.66 o
  -2  10  15     1133.73      905.35      9.03 o
  -1  10  15      882.29      977.09     10.20 o
   0  10  15      140.49      150.69      5.11 o
   1  10  15       53.55       58.94      6.22 o
   2  10  15      404.59      390.39      6.62 o
  -2  11  15       11.13       19.40      6.24 o
  -1  11  15      313.26      308.85      7.83 o
   0  11  15      815.14      691.49      8.42 o
   1  11  15      507.96      603.27      9.20 o
  -9   0  16      318.80      376.32      8.48 o
  -8   0  16     1828.96     1935.33     13.24 o
  -7   0  16     2027.74     2574.01     13.87 o
  -6   0  16      219.09      161.62      4.99 o
  -5   0  16      692.09      791.86      9.22 o
  -2   0  16     1994.98     2047.72     14.64 o
  -1   0  16        3.53        2.16      5.15 o
   0   0  16     1332.28     1313.04     12.59 o
   1   0  16     2911.82     3042.33     18.47 o
   2   0  16     1776.17     1790.91     14.26 o
  -9   1  16     1411.58     1354.90     99.41 o
  -8   1  16      173.07      161.67     30.31 o
  -7   1  16      253.98      260.71     39.46 o
  -6   1  16     1958.94     1995.90    252.58 o
  -5   1  16     1337.08     1568.29     11.83 o
  -4   1  16      546.71      517.26      6.87 o
  -3   1  16       14.45        7.48      5.28 o
  -2   1  16      246.98      224.79      6.56 o
  -1   1  16     1795.11     1993.17     37.08 o
   0   1  16     2094.23     2416.39     63.05 o
   1   1  16      502.57      493.45     27.31 o
   2   1  16       46.41       42.64      4.28 o
   3   1  16      596.73      497.28      9.72 o
  -9   2  16      144.17      114.08     35.85 o
  -8   2  16      464.74      484.65     59.19 o
  -7   2  16      864.45      957.61     69.51 o
  -6   2  16      210.36      232.42      6.54 o
  -5   2  16       66.07       70.61      6.01 o
  -4   2  16      860.04     1018.10      9.93 o
  -3   2  16     1328.86     1138.63      9.20 o
  -2   2  16      335.64      264.78      5.43 o
  -1   2  16      106.65      150.50      6.01 o
   0   2  16      367.25      395.42      7.44 o
   1   2  16     2288.31     2578.50     14.45 o
   2   2  16     1705.33     1811.57    126.14 o
   3   2  16      332.69      339.74     11.81 o
   7   2  16      444.83      397.66      9.78 o
   8   2  16      194.57      189.48      8.36 o
  -9   3  16       81.62       83.55      6.14 o
  -8   3  16       56.18       80.19      5.49 o
  -7   3  16       34.13       31.66      6.64 o
  -6   3  16       90.61       87.60      6.18 o
  -5   3  16      209.56      218.27      5.77 o
  -4   3  16      109.00      138.57      7.63 o
  -3   3  16        4.24        6.01      5.28 o
  -2   3  16      198.11      203.64      6.39 o
  -1   3  16       29.00       47.09      5.61 o
   0   3  16       30.77       32.24      5.43 o
   1   3  16        4.36       11.23      5.17 o
   2   3  16        0.98        3.18      3.71 o
   4   3  16       65.32       55.07      7.69 o
   5   3  16        7.13       12.30      7.58 o
   6   3  16       25.97       24.03      7.21 o
   7   3  16       38.76       44.85      6.56 o
  -8   4  16      113.49      116.60     11.12 o
  -7   4  16        7.20       12.27      5.82 o
  -6   4  16       11.50       14.61      4.56 o
  -5   4  16       55.66       60.35      4.09 o
  -4   4  16       24.01       35.53      3.34 o
  -3   4  16        4.12       20.88      5.30 o
  -2   4  16       30.86       23.27      3.92 o
  -1   4  16       54.57       23.12      4.02 o
   0   4  16      143.38      146.35      6.03 o
   1   4  16       20.12       30.10      5.34 o
   6   4  16      128.00       98.76      9.99 o
   7   4  16       58.63       55.65      8.61 o
  -8   5  16      123.90      122.05      7.10 o
  -7   5  16        0.40        0.29      5.95 o
  -6   5  16      132.76      136.63     13.44 o
  -5   5  16      187.08      188.52     28.49 o
  -4   5  16       33.38       35.74      4.35 o
  -3   5  16        7.81       10.68      3.85 o
  -2   5  16      106.94      102.68      5.95 o
  -1   5  16      488.64      602.22      7.83 o
   0   5  16      102.86       88.48      5.76 o
   1   5  16        4.12       -0.75      5.38 o
   7   5  16      103.40       80.45     10.68 o
  -7   6  16     1038.81     1019.44    144.97 o
  -6   6  16      475.27      577.00     72.11 o
  -5   6  16       16.15       37.65      3.56 o
  -4   6  16      107.28      135.48      6.96 o
  -3   6  16      581.11      711.52      8.34 o
  -2   6  16      738.60      910.54      9.03 o
  -1   6  16      117.01       99.37      4.36 o
   0   6  16      293.38      267.65      5.24 o
   1   6  16     1012.16     1240.82      9.82 o
   2   6  16     1020.45      718.36      7.50 o
  -7   7  16      138.51      109.35     33.81 o
  -6   7  16      756.99      711.86     70.61 o
  -5   7  16      715.30      771.45     40.21 o
  -4   7  16      450.87      406.12      6.49 o
  -3   7  16        3.64       11.06      3.81 o
  -2   7  16      340.17      421.27      7.48 o
  -1   7  16      707.39      861.26      8.90 o
   0   7  16     1529.83     1311.03      9.28 o
   1   7  16      269.56      359.96      7.08 o
   2   7  16       57.71       70.13      6.01 o
  -6   8  16      428.80      414.93     74.07 o
  -5   8  16        4.94       14.81      4.11 o
  -4   8  16      599.86      474.26      7.04 o
  -3   8  16     1291.38     1430.80     11.50 o
  -2   8  16      825.26      769.72      7.92 o
  -1   8  16       36.16       26.35      5.80 o
   0   8  16      435.42      420.68      6.14 o
   1   8  16     1299.15     1225.11      9.28 o
   2   8  16      997.74     1294.99     10.66 o
  -5   9  16     1337.11     1249.31     80.61 o
  -4   9  16      631.85      583.10      9.47 o
  -3   9  16        1.49        8.86      4.00 o
  -2   9  16      564.37      565.73      8.65 o
  -1   9  16     1326.14     1484.47     11.69 o
   0   9  16     1499.34     1717.36     12.19 o
   1   9  16      604.93      566.25      7.12 o
   2   9  16       10.17       12.04      5.95 o
  -3  10  16      263.11      158.44      5.72 o
  -2  10  16      185.31      150.90      5.55 o
  -1  10  16       28.85       24.13      4.42 o
   0  10  16       51.98       43.21      6.30 o
   1  10  16      465.62      393.45      7.12 o
   2  10  16      230.92      264.32      7.52 o
  -8   1  17      167.39      177.49      6.51 o
  -7   1  17      402.53      480.88     12.47 o
  -6   1  17      204.75      241.03      4.95 o
  -5   1  17      152.12      182.77      6.66 o
  -3   1  17      118.26      135.69      6.10 o
  -2   1  17     1071.76     1225.28     11.52 o
  -1   1  17     1160.73     1310.72     83.17 o
   0   1  17      250.48      292.51     24.61 o
   1   1  17        1.91        7.82      4.52 o
   2   1  17      217.76      252.04      5.70 o
   3   1  17      527.56      494.85     10.01 o
  -8   2  17      618.40      668.64      8.83 o
  -7   2  17      702.95      767.63     37.95 o
  -6   2  17       82.96       98.70      6.18 o
  -5   2  17      201.19      253.43      7.31 o
  -4   2  17     1180.96     1218.22     10.95 o
  -3   2  17      766.56      977.24      9.99 o
  -2   2  17      606.91      599.62      8.53 o
  -1   2  17        1.79        1.45      5.17 o
   0   2  17      117.16      139.75      6.16 o
   1   2  17     1049.02     1085.23     10.49 o
   2   2  17      827.60      944.79    112.56 o
   3   2  17        0.53        7.04      7.69 o
   4   2  17      326.01      302.67     10.60 o
   7   2  17       16.94       20.93      7.58 o
  -8   3  17       28.27       37.97      4.54 o
  -7   3  17      718.83      659.42      8.40 o
  -6   3  17     1213.73     1305.34     11.98 o
  -5   3  17      992.56     1040.62     23.88 o
  -4   3  17      150.97      163.38      6.30 o
  -3   3  17      233.64      338.97      6.95 o
  -2   3  17      630.81      691.39      8.80 o
  -1   3  17     1753.22     2018.44     13.01 o
   0   3  17     2298.65     2782.89     14.60 o
   1   3  17      313.49      307.32      7.08 o
   2   3  17      815.86      669.14      7.73 o
   5   3  17       99.94       83.99      9.78 o
   6   3  17       90.09       87.87      8.42 o
   7   3  17      410.06      349.71     11.94 o
  -8   4  17     1881.62     1844.72     15.44 o
  -7   4  17      740.00      798.32     10.60 o
  -6   4  17       83.29       79.84      7.57 o
  -5   4  17      526.01      499.91     26.86 o
  -4   4  17     2193.17     2013.58     11.77 o
  -3   4  17     2083.42     1784.56     11.31 o
  -2   4  17      825.63     1064.02      9.93 o
  -1   4  17      125.74      129.82      6.05 o
   0   4  17     1064.99      827.47      7.96 o
   1   4  17     1807.15     2296.84     13.09 o
   2   4  17     1005.50      979.12      8.63 o
   6   4  17      582.93      500.40     22.94 o
  -7   5  17      564.96      696.81     11.83 o
  -6   5  17     1713.93     1705.31     58.97 o
  -5   5  17     1081.58     1033.99    154.56 o
  -4   5  17      146.99      138.77      6.05 o
  -3   5  17       27.54       44.89      5.53 o
  -2   5  17     1092.77     1249.43     10.26 o
  -1   5  17     1678.83     1473.87     10.03 o
   0   5  17      384.30      406.75      7.16 o
   1   5  17       34.68       44.05      5.74 o
   2   5  17      599.34      509.70      6.68 o
  -7   6  17      371.95      327.68     18.76 o
  -6   6  17        1.12        3.99      7.08 o
  -5   6  17      327.37      319.25     30.84 o
  -4   6  17      543.24      625.64      8.67 o
  -3   6  17      440.19      479.58      7.96 o
  -2   6  17       96.17      105.27      5.99 o
  -1   6  17        0.44       19.17      5.47 o
   0   6  17      569.92      489.93      6.72 o
   1   6  17      990.19     1277.94     10.54 o
   2   6  17      406.67      362.81      5.99 o
  -6   7  17      106.02       91.29     17.23 o
  -5   7  17      136.52       98.33     23.51 o
  -4   7  17        7.67        8.61      4.17 o
  -3   7  17      125.75      127.10      6.62 o
  -2   7  17      497.78      483.94      8.29 o
  -1   7  17      377.80      359.92      6.18 o
   0   7  17      156.58      151.75      6.43 o
   1   7  17        0.78       16.38      5.72 o
   2   7  17      145.43      185.00      6.72 o
  -5   8  17       21.77       21.48      4.23 o
  -4   8  17        1.29       12.90      4.19 o
  -3   8  17        0.38       -4.21      5.84 o
  -2   8  17       12.76       19.08      5.72 o
  -1   8  17       59.67       45.33      4.34 o
   0   8  17       29.53       47.51      6.10 o
   1   8  17        0.52       14.54      4.23 o
   2   8  17        0.39        9.24      5.84 o
  -4   9  17      136.19      114.76      7.12 o
  -3   9  17       11.14        9.61      4.25 o
  -2   9  17       16.43       16.97      4.34 o
  -1   9  17       58.15       61.35      4.48 o
   0   9  17       72.12       56.81      4.69 o
   1   9  17       57.04       69.48      6.43 o
   2   9  17        9.92       15.67      6.20 o
  -8   0  18     1075.87     1077.46     11.44 o
  -7   0  18        6.35       11.35      5.89 o
  -2   0  18      498.89      497.95      9.53 o
  -1   0  18     2716.79     2925.55     20.11 o
   0   0  18     3682.56     3776.74     23.19 o
   1   0  18      690.03      774.88     12.04 o
   2   0  18       59.93       82.28      7.23 o
   3   0  18      369.02      358.09      8.76 o
  -8   1  18      115.68       78.66     18.72 o
  -7   1  18     1281.29     1233.07    180.27 o
  -6   1  18     1410.40     1630.38     12.90 o
  -3   1  18     1669.27     1770.29     13.95 o
  -2   1  18     2745.63     2630.78     16.21 o
  -1   1  18     1525.87     1631.09     13.45 o
   0   1  18       46.63       51.48      4.42 o
   1   1  18      932.30      989.98     68.80 o
   2   1  18     1831.82     2076.96    254.41 o
   3   1  18     1296.57     1307.55    138.35 o
   4   1  18      286.55      259.73      8.55 o
  -8   2  18      670.69      726.11     37.42 o
  -7   2  18      232.87      254.31      7.58 o
  -6   2  18      271.47      301.62      7.81 o
  -4   2  18     1509.76     1313.78     10.60 o
  -3   2  18      328.64      309.88      7.23 o
  -2   2  18       17.58       19.71      5.40 o
  -1   2  18      218.06      255.96      6.98 o
   0   2  18      927.54     1138.52     10.75 o
   1   2  18      592.53      629.62      8.90 o
   2   2  18       29.48       44.59      5.89 o
   3   2  18       38.24       32.05      4.69 o
   4   2  18      256.59      213.02     11.63 o
   6   2  18       16.94        9.53      7.31 o
  -7   3  18      349.17      338.93      8.55 o
  -6   3  18      204.45      271.36      9.09 o
  -5   3  18       71.61       78.92      5.82 o
  -4   3  18      162.66      156.59      6.64 o
  -3   3  18      540.27      542.44      8.46 o
  -2   3  18      320.93      363.83      7.52 o
  -1   3  18       73.36       69.14      5.72 o
   0   3  18       23.62       37.24      5.57 o
   1   3  18      224.82      221.67      6.77 o
   2   3  18      389.79      307.89      6.16 o
   3   3  18      479.80      343.54      6.68 o
   6   3  18      167.31      146.41     11.77 o
  -7   4  18       10.05        9.91      6.22 o
  -6   4  18       31.64       22.94      3.68 o
  -5   4  18       10.26        5.53      5.80 o
  -4   4  18        0.43        5.63      5.47 o
  -3   4  18        6.14       16.88      5.26 o
  -2   4  18       35.46       35.50      5.95 o
  -1   4  18        0.27       -2.64      5.34 o
   0   4  18       84.34       77.21      5.91 o
   1   4  18       16.94       15.98      3.96 o
   2   4  18       29.98       25.58      5.53 o
  -7   5  18       87.00       86.55      7.14 o
  -6   5  18      137.67      141.53      5.00 o
  -5   5  18       47.72       51.88      4.50 o
  -4   5  18       17.74       16.25      5.72 o
  -3   5  18       50.89       40.74      4.17 o
  -2   5  18      305.72      266.77      5.82 o
  -1   5  18      132.24      110.34      4.59 o
   0   5  18       26.19       24.67      5.55 o
   1   5  18       21.92       21.11      4.04 o
   2   5  18      112.79      131.06      6.35 o
  -6   6  18      143.93       98.99     22.86 o
  -5   6  18      519.11      494.39      8.80 o
  -4   6  18      758.41      752.21     10.05 o
  -3   6  18      640.68      626.96      7.56 o
  -2   6  18       45.66       44.91      5.91 o
  -1   6  18      351.02      359.33      7.52 o
   0   6  18      883.58      824.23      8.04 o
   1   6  18      396.27      488.13      7.90 o
   2   6  18       47.77       71.11      6.01 o
  -5   7  18      162.57      146.25      5.34 o
  -4   7  18       32.02       12.76      4.21 o
  -3   7  18      618.65      573.33      9.03 o
  -2   7  18      899.93     1112.02     10.68 o
  -1   7  18      681.84      554.80      7.21 o
   0   7  18       31.22       53.08      5.95 o
   1   7  18      464.89      574.80      8.57 o
   2   7  18      782.40      902.27     10.33 o
   3   7  18      872.62     1036.74     10.87 o
  -4   8  18     1384.85     1024.53     10.62 o
  -3   8  18      266.58      237.42      7.48 o
  -2   8  18       71.92       56.28      6.33 o
  -1   8  18      357.22      379.44      8.04 o
   0   8  18      837.53      874.06      9.95 o
   1   8  18      941.66     1035.91     11.02 o
   2   8  18      231.23      262.85      8.00 o
   3   8  18       59.49       50.98      6.60 o
  -2   9  18      445.03      380.63      8.71 o
  -1   9  18      245.02      257.59      7.77 o
   0   9  18       10.24       15.86      6.05 o
  -7   1  19       85.86       86.03      6.81 o
  -3   1  19       49.95       50.38      5.80 o
  -2   1  19       63.87       68.16      7.08 o
  -1   1  19        3.93        2.89      5.40 o
   0   1  19       49.37       44.50      5.10 o
   1   1  19       19.12       32.98      6.16 o
   2   1  19      111.15      117.99      6.12 o
   3   1  19       51.81       58.50      4.83 o
   4   1  19        9.74       12.67      4.58 o
  -7   2  19       81.03       69.77      6.91 o
  -4   2  19      216.89      199.43      7.00 o
  -3   2  19       27.23       43.80      5.68 o
  -2   2  19      691.40      789.77     10.58 o
  -1   2  19      811.72      839.24     10.58 o
   0   2  19      427.36      410.08      8.21 o
   1   2  19      149.41      165.26      6.74 o
   2   2  19      101.22      108.73      6.45 o
   3   2  19      293.41      327.43      8.02 o
   4   2  19      419.33      371.46     18.31 o
   5   2  19      398.66      339.34     55.67 o
  -7   3  19     1443.42     1375.44     14.39 o
  -5   3  19       43.99       54.54      5.95 o
  -4   3  19      692.06      578.55      7.79 o
  -3   3  19     1431.19     1569.07     13.47 o
  -2   3  19      581.80      619.37      9.22 o
  -1   3  19       48.31       46.90      5.63 o
   0   3  19      131.60      139.50      6.54 o
   1   3  19      861.91      905.33     10.77 o
   2   3  19     1049.61     1196.48     11.52 o
   3   3  19      176.22      189.00      7.48 o
  -6   4  19      782.91      757.18     12.36 o
  -5   4  19     2242.30     1952.97     13.53 o
  -4   4  19      767.11      796.07     10.45 o
  -3   4  19        1.20       10.01      3.83 o
  -2   4  19      680.43      629.91      7.56 o
  -1   4  19      902.35      918.84     10.12 o
   0   4  19      513.07      512.82      8.44 o
   1   4  19      277.54      314.80      7.46 o
   2   4  19        0.73        6.14      5.55 o
   3   4  19      328.57      380.34      8.23 o
  -6   5  19      235.85      225.19     23.46 o
  -5   5  19       67.97       68.41      4.92 o
  -4   5  19      440.71      326.70      6.56 o
  -3   5  19     1048.80     1134.56     11.35 o
  -2   5  19      845.79      860.21     10.18 o
  -1   5  19       24.59       42.33      5.70 o
   0   5  19      194.93      191.26      5.38 o
   1   5  19      554.70      612.80      9.17 o
   2   5  19      620.31      571.34      7.90 o
   3   5  19      121.85      116.73      4.96 o
  -5   6  19      505.87      365.89      7.44 o
  -4   6  19      183.10      150.37      7.08 o
  -3   6  19        1.27       14.39      5.74 o
  -2   6  19      225.63      185.00      5.70 o
  -1   6  19      665.06      711.87      9.40 o
   0   6  19      471.59      454.28      6.79 o
   1   6  19       83.05       91.16      6.24 o
   2   6  19       43.10       36.45      4.42 o
   3   6  19      246.14      251.02      7.88 o
  -4   7  19      102.41       58.29      6.77 o
  -3   7  19      209.73      164.11      5.86 o
  -2   7  19       73.58       72.68      4.96 o
  -1   7  19       13.03       12.94      6.10 o
   0   7  19       14.86       13.05      5.97 o
   1   7  19       95.68       79.62      6.66 o
   2   7  19       57.19       49.58      4.75 o
  -2   8  19       30.97       29.24      6.14 o
  -1   8  19       12.60       15.98      6.16 o
   0   8  19        0.07       17.09      6.07 o
   1   8  19        3.08       24.86      6.30 o
  -1   0  20     1351.09     1367.29     16.67 o
   0   0  20      295.10      276.11      9.61 o
   1   0  20        0.25        7.29      5.36 o
   2   0  20      120.19      112.12      8.53 o
   3   0  20      796.14      758.85     14.87 o
   4   0  20      648.84      587.77     14.10 o
   5   0  20      125.60      104.56      7.92 o
  -2   1  20      276.34      264.97      7.85 o
  -1   1  20       61.62       65.23      6.05 o
   0   1  20      979.60      933.29     12.92 o
   1   1  20     1060.98     1010.36     10.87 o
   2   1  20      454.33      441.16     11.80 o
   3   1  20       47.71       39.16      4.80 o
   4   1  20      195.17      167.00      9.88 o
   5   1  20      618.18      450.88     15.16 o
  -4   2  20      152.21      153.32      6.85 o
  -3   2  20      241.35      235.75      7.65 o
  -2   2  20      733.78      773.79     10.93 o
  -1   2  20      942.33      950.53     11.88 o
   0   2  20      430.91      422.15      8.78 o
   1   2  20        0.39        7.31      5.61 o
   2   2  20      240.77      214.63      7.58 o
   3   2  20      530.65      519.08      9.97 o
   4   2  20      483.82      499.90     10.10 o
   5   2  20       46.98       40.80      9.78 o
  -4   3  20      327.44      329.96      8.19 o
  -3   3  20      178.96      149.47      6.54 o
  -2   3  20      102.98      108.50      6.54 o
  -1   3  20        1.30        6.22      5.61 o
   0   3  20       75.50       67.59      6.30 o
   1   3  20      107.45      112.52      6.93 o
   2   3  20       79.73       84.24      6.58 o
   3   3  20        0.24        3.52      5.70 o
   4   3  20       43.41       59.88      6.58 o
  -5   4  20        0.13        0.29      6.01 o
  -4   4  20        1.89       -0.29      4.06 o
  -3   4  20        9.73       10.58      5.76 o
  -2   4  20       19.60       10.77      4.13 o
  -1   4  20        2.04        7.44      3.96 o
   0   4  20        0.16       -5.76      5.76 o
   1   4  20        1.02        0.86      5.72 o
   2   4  20        0.80        9.30      5.68 o
   3   4  20        4.63       14.62      5.84 o
   4   4  20        5.42       13.41      6.10 o
  -5   5  20       79.57       89.23      6.72 o
  -4   5  20      175.91      154.18      7.23 o
  -3   5  20      165.51      128.44      5.28 o
  -2   5  20       61.04       69.08      6.20 o
  -1   5  20       13.22       21.36      4.04 o
   0   5  20       26.67       25.24      5.86 o
   1   5  20      129.22      123.12      5.26 o
   2   5  20      141.01      143.94      6.77 o
   3   5  20       69.34       61.58      4.88 o
  -4   6  20       18.48       12.71      4.42 o
  -3   6  20      141.50      109.80      5.45 o
  -2   6  20      375.75      310.29      8.23 o
  -1   6  20      619.32      641.91      9.87 o
   0   6  20      100.13       88.16      6.56 o
   1   6  20        0.64       -0.50      4.27 o
   2   6  20       13.95       16.86      6.07 o
  -2   7  20      437.82      379.42      9.07 o
  -1   7  20       15.88       11.10      6.16 o
   0   7  20      421.38      396.49      8.71 o
  -2   1  21        4.24       11.46      5.82 o
  -1   1  21       78.31       91.30      6.41 o
   0   1  21       51.94       48.62      6.16 o
   1   1  21       46.87       44.89      6.35 o
   2   1  21        4.15        4.37      4.96 o
   3   1  21       28.97       20.87      5.28 o
   4   1  21       33.98       32.96      5.46 o
  -3   2  21      266.23      264.74      8.09 o
  -2   2  21      618.67      607.58     10.22 o
  -1   2  21      295.81      288.47      8.27 o
   0   2  21        3.20        5.09      5.74 o
   1   2  21      334.28      313.08      8.84 o
   2   2  21      570.55      558.76     10.62 o
   3   2  21      315.65      279.69      9.20 o
  -4   3  21     1167.25     1025.24     12.67 o
  -3   3  21      355.04      328.50      8.25 o
  -2   3  21       61.46       54.02      6.37 o
  -1   3  21      756.76      769.89     11.46 o
   0   3  21      944.65      935.87     12.19 o
   1   3  21      857.07      918.88     12.04 o
   2   3  21       36.21       37.03      6.47 o
   3   3  21      171.98      157.41      7.90 o
  -4   4  21       83.21       75.85      6.68 o
  -3   4  21      511.13      432.01      9.43 o
  -2   4  21      900.31      759.10      9.59 o
  -1   4  21      342.68      355.14      8.73 o
   0   4  21       37.92       49.62      6.33 o
   1   4  21      221.97      203.62      7.98 o
   2   4  21      699.66      617.89     10.81 o
  -3   5  21      385.46      375.16      8.67 o
  -2   5  21       43.01       31.04      6.07 o
  -1   5  21      952.07      786.67      9.80 o
   0   5  21     1384.86     1436.06     13.80 o
   1   5  21      526.45      499.04     10.01 o
   0   0  22      148.14      129.57      8.25 o
   1   0  22      674.84      647.80     15.60 o
   2   0  22      592.39      550.44     15.88 o
  -2   1  22      114.65      120.33      7.27 o
  -1   1  22      505.29      416.51     11.60 o
   0   1  22      352.96      298.90      9.30 o
   1   1  22        6.40       11.50      5.91 o
   2   1  22       29.65       24.90      6.56 o
  -3   2  22      478.31      465.92     10.18 o
  -2   2  22      223.25      222.97      8.04 o
  -1   2  22       15.67        4.23      5.97 o
   0   2  22       81.31       65.79      6.87 o
   1   2  22      260.15      225.59      8.78 o
   2   2  22      268.73      255.00      9.38 o
  -3   3  22        1.34       12.82      6.01 o
  -2   3  22       67.60       65.94      6.62 o
  -1   3  22      211.59      193.08      8.19 o
   0   3  22      204.92      178.21      8.06 o
   1   3  22       64.59       71.78      6.98 o
  -1   4  22        0.15       -6.07      6.18 o
 
